# Supplementary material for: Revision of world Sphecomyia Latreille (Diptera, Syrphidae)
Source: Zookeys. 2019 Apr 8;836:15–79. doi: 10.3897/zookeys.836.30326 (PMC6477872; doi:10.3897/zookeys.836.30326)
Supplement: XML Treatment for Sphecomyia cryptica [file zookeys.836.30326-treatment5.xml]

<!DOCTYPE tp:taxon-treatment
  PUBLIC "-//TaxonX//DTD Taxonomic Treatment Publishing DTD v0 20100105//EN" "tax-treatment-NSO.dtd">
<tp:taxon-treatment xmlns:tp="http://www.plazi.org/taxpub"><tp:treatment-meta><kwd-group><label>Taxon classification</label><kwd><named-content xmlns:xlink="http://www.w3.org/1999/xlink" content-type="kingdom">Animalia</named-content></kwd><kwd><named-content xmlns:xlink="http://www.w3.org/1999/xlink" content-type="order">Diptera</named-content></kwd><kwd><named-content xmlns:xlink="http://www.w3.org/1999/xlink" content-type="family">Syrphidae</named-content></kwd></kwd-group><mixed-citation publication-type="journal"><person-group><name><surname>M. Moran</surname><given-names>Kevin</given-names></name><name><surname>H. Skevington</surname><given-names>Jeffrey</given-names></name></person-group><article-title>Revision of world <italic><tp:taxon-name><tp:taxon-name-part taxon-name-part-type="genus" reg="Sphecomyia">Sphecomyia</tp:taxon-name-part></tp:taxon-name></italic> Latreille (<tp:taxon-name><tp:taxon-name-part taxon-name-part-type="order">Diptera</tp:taxon-name-part></tp:taxon-name>, <tp:taxon-name><tp:taxon-name-part taxon-name-part-type="family">Syrphidae</tp:taxon-name-part></tp:taxon-name>)</article-title><source>Zookeys</source><day>08</day><month>4</month><year>2019</year><volume>836</volume><fpage>15</fpage><lpage>79</lpage><pub-id pub-id-type="doi">10.3897/zookeys.836.30326</pub-id></mixed-citation></tp:treatment-meta><tp:nomenclature><tp:taxon-name>
              <tp:taxon-name-part taxon-name-part-type="genus" reg="Sphecomyia">Sphecomyia</tp:taxon-name-part>
              <tp:taxon-name-part taxon-name-part-type="species" reg="cryptica">cryptica</tp:taxon-name-part>
              <object-id xmlns:xlink="http://www.w3.org/1999/xlink" content-type="zoobank" xlink:type="simple">http://zoobank.org/E96D3388-CEDE-4BB9-84A7-6F6ACEF800C7</object-id>
            </tp:taxon-name><tp:taxon-authority>Moran</tp:taxon-authority><tp:taxon-status xmlns:xlink="http://www.w3.org/1999/xlink" xlink:type="simple">sp. n.</tp:taxon-status><xref ref-type="fig" rid="F2">Figs 2D</xref><xref ref-type="fig" rid="F7">, 7C</xref><xref ref-type="fig" rid="F8">, 8C</xref><xref ref-type="fig" rid="F9">, 9C</xref><xref ref-type="fig" rid="F15">, 15A</xref><xref ref-type="fig" rid="F21">, 21A</xref><xref ref-type="fig" rid="F22">, 22E</xref><xref ref-type="fig" rid="F25">, 25</xref><tp:nomenclature-citation-list><tp:nomenclature-citation><tp:taxon-name>
                  <tp:taxon-name-part taxon-name-part-type="genus" reg="Sphecomyia">Sphecomyia</tp:taxon-name-part>
                  <tp:taxon-name-part taxon-name-part-type="species" reg="pattonii">pattonii</tp:taxon-name-part>
                </tp:taxon-name><comment>of authors <xref ref-type="bibr" rid="B19">Cole and Lovett 1921</xref>:293, not Williston 1882. Misidentification.</comment></tp:nomenclature-citation></tp:nomenclature-citation-list></tp:nomenclature><tp:treatment-sec sec-type="Type locality" id="SECID0ETYLO"><title>Type locality.</title><p>U.S.A.: Oregon: Klamath County, Lake of the Woods, <named-content xmlns:xlink="http://www.w3.org/1999/xlink" content-type="dwc:verbatimCoordinates" xlink:type="simple"><named-content content-type="geo-json" specific-use="{&#34;type&#34;:&#34;Point&#34;,&#34;coordinates&#34;:[-122.205000,42.360560]}" id="NCID0EQSAI" xlink:type="simple">42.36056, −122.205</named-content></named-content>, 1500 m.</p></tp:treatment-sec><tp:treatment-sec sec-type="Types" id="SECID0EVSAI"><title>Types.</title><p><bold><italic>Holotype</italic></bold> male, pinned. Original label: “Crater Lake // Nat. Park” “A. L. Lovett // Coll <italic>8 22</italic>” “CNC47005”. [1♂, <ext-link xmlns:xlink="http://www.w3.org/1999/xlink" ext-link-type="gen" xlink:href="CNC47005" xlink:type="simple">CNC47005</ext-link>, <named-content xmlns:xlink="http://www.w3.org/1999/xlink" content-type="dwc:institutional_code" xlink:type="simple">CNC</named-content>]</p><p><bold><italic>Paratypes</italic></bold> : U.S.A., California: Del Norte Co., Darlingtonia, HWY 199, Six Rivers National Forest, <named-content xmlns:xlink="http://www.w3.org/1999/xlink" content-type="dwc:verbatimCoordinates" xlink:type="simple"><named-content content-type="geo-json" specific-use="{&#34;type&#34;:&#34;Point&#34;,&#34;coordinates&#34;:[-123.946111,41.838611]}" id="NCID0ERTAI" xlink:type="simple">41.838611, −123.946111</named-content></named-content>, 120 m, F.C. Thompson, 1.vi.2009, USNM_ENT01261991; USNM_ENT01261992; USNM_ENT01261993 (3♂, <named-content xmlns:xlink="http://www.w3.org/1999/xlink" content-type="dwc:institutional_code" xlink:type="simple">USNM</named-content>); M. Hauser, 1.vi.2009, KMM0891; KMM0892 (2♂, <named-content xmlns:xlink="http://www.w3.org/1999/xlink" content-type="dwc:institutional_code" xlink:type="simple">CSCA</named-content>). Oregon: 12–15 miles east of Ashland, Dead Indian Road, <named-content xmlns:xlink="http://www.w3.org/1999/xlink" content-type="dwc:verbatimCoordinates" xlink:type="simple"><named-content content-type="geo-json" specific-use="{&#34;type&#34;:&#34;Point&#34;,&#34;coordinates&#34;:[-122.438800,42.269500]}" id="NCID0EDUAI" xlink:type="simple">42.2695, −122.4388</named-content></named-content>, 1371 to 1493 m, H.A. Scullen, 17.vii.1930, KMM0805 (1♀, <named-content xmlns:xlink="http://www.w3.org/1999/xlink" content-type="dwc:institutional_code" xlink:type="simple">WIRC</named-content>); Anna Creek, <named-content xmlns:xlink="http://www.w3.org/1999/xlink" content-type="dwc:verbatimCoordinates" xlink:type="simple"><named-content content-type="geo-json" specific-use="{&#34;type&#34;:&#34;Point&#34;,&#34;coordinates&#34;:[-122.172700,42.925300]}" id="NCID0EQUAI" xlink:type="simple">42.9253, −122.1727</named-content></named-content>, A.L. Lovett, 22.viii, <ext-link xmlns:xlink="http://www.w3.org/1999/xlink" ext-link-type="gen" xlink:href="CNC47006" xlink:type="simple">CNC47006</ext-link> (1♂, <named-content xmlns:xlink="http://www.w3.org/1999/xlink" content-type="dwc:institutional_code" xlink:type="simple">CNC</named-content>); Crater Lake National Park, <named-content xmlns:xlink="http://www.w3.org/1999/xlink" content-type="dwc:verbatimCoordinates" xlink:type="simple"><named-content content-type="geo-json" specific-use="{&#34;type&#34;:&#34;Point&#34;,&#34;coordinates&#34;:[-122.168500,42.868400]}" id="NCID0E4UAI" xlink:type="simple">42.8684, −122.1685</named-content></named-content>, 2133 m, E.C. Van Dyke, 17.vii.1922, KMM0913; KMM0915 (2♀, <named-content xmlns:xlink="http://www.w3.org/1999/xlink" content-type="dwc:institutional_code" xlink:type="simple">CAS</named-content>); A.L. Lovett, 22.viii, <ext-link xmlns:xlink="http://www.w3.org/1999/xlink" ext-link-type="gen" xlink:href="CNC47004" xlink:type="simple">CNC47004</ext-link>; (1♂, <named-content xmlns:xlink="http://www.w3.org/1999/xlink" content-type="dwc:institutional_code" xlink:type="simple">CNC</named-content>); KMM0903; KMM0904 (2♂, <named-content xmlns:xlink="http://www.w3.org/1999/xlink" content-type="dwc:institutional_code" xlink:type="simple">AMNH</named-content>); D.C. Lowrie, 21.vii.1951, USNM01261990 (1♂, <named-content xmlns:xlink="http://www.w3.org/1999/xlink" content-type="dwc:institutional_code" xlink:type="simple">USNM</named-content>); KMM0902 (1♀, <abbrev xmlns:xlink="http://www.w3.org/1999/xlink" content-type="institution" xlink:title="Maurice T. James Entomological Collection, Washington State University, Pullman, Washington, USA" id="ABBRID0EWVAI" xlink:type="simple">WSU</abbrev>); E.C. Van Dyke, 14.vii.1934, KMM0914 (1♂, <named-content xmlns:xlink="http://www.w3.org/1999/xlink" content-type="dwc:institutional_code" xlink:type="simple">CAS</named-content>); Douglas Co., Diamond Lake, <named-content xmlns:xlink="http://www.w3.org/1999/xlink" content-type="dwc:verbatimCoordinates" xlink:type="simple"><named-content content-type="geo-json" specific-use="{&#34;type&#34;:&#34;Point&#34;,&#34;coordinates&#34;:[-122.168100,43.169900]}" id="NCID0EDWAI" xlink:type="simple">43.1699, −122.1681</named-content></named-content>, E.C. Van Dyke, 16.vii.1934, KMM0916 (1♂, <named-content xmlns:xlink="http://www.w3.org/1999/xlink" content-type="dwc:institutional_code" xlink:type="simple">CAS</named-content>); Jackson Co., 1.5 miles north Mount Ashland Ski Bowl, <named-content xmlns:xlink="http://www.w3.org/1999/xlink" content-type="dwc:verbatimCoordinates" xlink:type="simple"><named-content content-type="geo-json" specific-use="{&#34;type&#34;:&#34;Point&#34;,&#34;coordinates&#34;:[-122.699400,42.105800]}" id="NCID0EQWAI" xlink:type="simple">42.1058, −122.6994</named-content></named-content>, P. Rude, 4.vii.1970, EMEC371299 (1♂, <named-content xmlns:xlink="http://www.w3.org/1999/xlink" content-type="dwc:institutional_code" xlink:type="simple">EMEC</named-content>); Jackson Co., Mount Ashland, <named-content xmlns:xlink="http://www.w3.org/1999/xlink" content-type="dwc:verbatimCoordinates" xlink:type="simple"><named-content content-type="geo-json" specific-use="{&#34;type&#34;:&#34;Point&#34;,&#34;coordinates&#34;:[-122.717500,42.080000]}" id="NCID0E4WAI" xlink:type="simple">42.08, −122.7175</named-content></named-content>, 2073 m, P. Rude, 26.vii.1966, EMEC371298; EMEC371348 (2♀, <named-content xmlns:xlink="http://www.w3.org/1999/xlink" content-type="dwc:institutional_code" xlink:type="simple">EMEC</named-content>); Klamath Co., Crescent Lake, <named-content xmlns:xlink="http://www.w3.org/1999/xlink" content-type="dwc:verbatimCoordinates" xlink:type="simple"><named-content content-type="geo-json" specific-use="{&#34;type&#34;:&#34;Point&#34;,&#34;coordinates&#34;:[-121.968500,43.508400]}" id="NCID0EKXAI" xlink:type="simple">43.5084, −121.9685</named-content></named-content>, E.R. Jaycox, 4.vii.1952, <ext-link xmlns:xlink="http://www.w3.org/1999/xlink" ext-link-type="gen" xlink:href="CNC143004" xlink:type="simple">CNC143004</ext-link> (1♀, <named-content xmlns:xlink="http://www.w3.org/1999/xlink" content-type="dwc:institutional_code" xlink:type="simple">CNC</named-content>); Klamath Co., Klamath Falls, Coary Ranch, <named-content xmlns:xlink="http://www.w3.org/1999/xlink" content-type="dwc:verbatimCoordinates" xlink:type="simple"><named-content content-type="geo-json" specific-use="{&#34;type&#34;:&#34;Point&#34;,&#34;coordinates&#34;:[-121.781110,42.225000]}" id="NCID0EXXAI" xlink:type="simple">42.225, −121.78111</named-content></named-content>, <italic><tp:taxon-name><tp:taxon-name-part taxon-name-part-type="genus" reg="Prunus">Prunus</tp:taxon-name-part><tp:taxon-name-part taxon-name-part-type="species" reg="demissa">demissa</tp:taxon-name-part></tp:taxon-name></italic>, J. Schuh, 12.vi.1964, USNM1028902 (1♂, <named-content xmlns:xlink="http://www.w3.org/1999/xlink" content-type="dwc:institutional_code" xlink:type="simple">USNM</named-content>); Klamath Co., Lake of the Woods, <named-content xmlns:xlink="http://www.w3.org/1999/xlink" content-type="dwc:verbatimCoordinates" xlink:type="simple"><named-content content-type="geo-json" specific-use="{&#34;type&#34;:&#34;Point&#34;,&#34;coordinates&#34;:[-122.205000,42.360600]}" id="NCID0EPYAI" xlink:type="simple">42.3606, −122.205</named-content></named-content>, E.C. Van Dyke, 10.vii.1934, KMM0906; KMM0907; KMM0908; KMM0909; KMM0910; KMM0911; KMM0912; KMM0917 (7♂,1♀, <named-content xmlns:xlink="http://www.w3.org/1999/xlink" content-type="dwc:institutional_code" xlink:type="simple">CAS</named-content>); <named-content xmlns:xlink="http://www.w3.org/1999/xlink" content-type="dwc:verbatimCoordinates" xlink:type="simple"><named-content content-type="geo-json" specific-use="{&#34;type&#34;:&#34;Point&#34;,&#34;coordinates&#34;:[-122.205000,42.360561]}" id="NCID0E3YAI" xlink:type="simple">42.360561, −122.205000</named-content></named-content>, 1508 m, H.A. Scullen, 18.vii.1930, KMM0905 (1♂, <named-content xmlns:xlink="http://www.w3.org/1999/xlink" content-type="dwc:institutional_code" xlink:type="simple">WIRC</named-content>); Klamath Co., Pelican Butte Road, <named-content xmlns:xlink="http://www.w3.org/1999/xlink" content-type="dwc:verbatimCoordinates" xlink:type="simple"><named-content content-type="geo-json" specific-use="{&#34;type&#34;:&#34;Point&#34;,&#34;coordinates&#34;:[-122.110300,42.463300]}" id="NCID0EJZAI" xlink:type="simple">42.4633, −122.1103</named-content></named-content>, P.H. Arnaud Jr., 29.vii.1967, USNM1071333 (1♂, <named-content xmlns:xlink="http://www.w3.org/1999/xlink" content-type="dwc:institutional_code" xlink:type="simple">USNM</named-content>); Linn Co., Hoodoo Ski Bowl, <named-content xmlns:xlink="http://www.w3.org/1999/xlink" content-type="dwc:verbatimCoordinates" xlink:type="simple"><named-content content-type="geo-json" specific-use="{&#34;type&#34;:&#34;Point&#34;,&#34;coordinates&#34;:[-121.871900,44.407200]}" id="NCID0EWZAI" xlink:type="simple">44.4072, −121.8719</named-content></named-content>, 1402 m, P.A. Opler, 25.vii.1966, EMEC371347; EMEC371349; EMEC371350 (1♂,2♀, <named-content xmlns:xlink="http://www.w3.org/1999/xlink" content-type="dwc:institutional_code" xlink:type="simple">EMEC</named-content>); Linn Co., Marion Forks, <named-content xmlns:xlink="http://www.w3.org/1999/xlink" content-type="dwc:verbatimCoordinates" xlink:type="simple"><named-content content-type="geo-json" specific-use="{&#34;type&#34;:&#34;Point&#34;,&#34;coordinates&#34;:[-121.946800,44.615500]}" id="NCID0ED1AI" xlink:type="simple">44.6155, −121.9468</named-content></named-content>, R.L. Fischner, 30.vi.1962, USNM01261994 (1♀, <named-content xmlns:xlink="http://www.w3.org/1999/xlink" content-type="dwc:institutional_code" xlink:type="simple">USNM</named-content>); Mount Hood, Cloud Cap, <named-content xmlns:xlink="http://www.w3.org/1999/xlink" content-type="dwc:verbatimCoordinates" xlink:type="simple"><named-content content-type="geo-json" specific-use="{&#34;type&#34;:&#34;Point&#34;,&#34;coordinates&#34;:[-121.654162,45.402875]}" id="NCID0EQ1AI" xlink:type="simple">45.402875, −121.654162</named-content></named-content>, 1520 m, M.C. Lane, 17.vii.1933, KMM0793; KMM0794 (2♂, <named-content xmlns:xlink="http://www.w3.org/1999/xlink" content-type="dwc:institutional_code" xlink:type="simple">WIRC</named-content>); Mount Hood, <named-content xmlns:xlink="http://www.w3.org/1999/xlink" content-type="dwc:verbatimCoordinates" xlink:type="simple"><named-content content-type="geo-json" specific-use="{&#34;type&#34;:&#34;Point&#34;,&#34;coordinates&#34;:[-121.568100,45.538900]}" id="NCID0E41AI" xlink:type="simple">45.5389 -121.5681</named-content></named-content>, 1524 m, M.C. Lane, 21.vi.1925, KMM0798 (1♂, <named-content xmlns:xlink="http://www.w3.org/1999/xlink" content-type="dwc:institutional_code" xlink:type="simple">WIRC</named-content>); G.P. Englekardt, viii, USNM1028877; USNM1028911 (1♂,1♀, <named-content xmlns:xlink="http://www.w3.org/1999/xlink" content-type="dwc:institutional_code" xlink:type="simple">USNM</named-content>); Mount Jefferson, <named-content xmlns:xlink="http://www.w3.org/1999/xlink" content-type="dwc:verbatimCoordinates" xlink:type="simple"><named-content content-type="geo-json" specific-use="{&#34;type&#34;:&#34;Point&#34;,&#34;coordinates&#34;:[-121.799000,44.674290]}" id="NCID0EO2AI" xlink:type="simple">44.67429, −121.7990</named-content></named-content>, subalpine regions, J.C. Bridwell, 20.vii.1907, <ext-link xmlns:xlink="http://www.w3.org/1999/xlink" ext-link-type="gen" xlink:href="CNC47015" xlink:type="simple">CNC47015</ext-link> (1♀, <named-content xmlns:xlink="http://www.w3.org/1999/xlink" content-type="dwc:institutional_code" xlink:type="simple">CNC</named-content>); Timberline near Government Camp, Mount Hood, <named-content xmlns:xlink="http://www.w3.org/1999/xlink" content-type="dwc:verbatimCoordinates" xlink:type="simple"><named-content content-type="geo-json" specific-use="{&#34;type&#34;:&#34;Point&#34;,&#34;coordinates&#34;:[-121.710700,45.330900]}" id="NCID0E22AI" xlink:type="simple">45.3309, −121.7107</named-content></named-content>, E.C. Van Dyke, 28.vii.1937, KMM0841; KMM0842 (2♀, <named-content xmlns:xlink="http://www.w3.org/1999/xlink" content-type="dwc:institutional_code" xlink:type="simple">CAS</named-content>); Vidae Falls, Crater Lake National Park, <named-content xmlns:xlink="http://www.w3.org/1999/xlink" content-type="dwc:verbatimCoordinates" xlink:type="simple"><named-content content-type="geo-json" specific-use="{&#34;type&#34;:&#34;Point&#34;,&#34;coordinates&#34;:[-122.099700,42.884400]}" id="NCID0EI3AI" xlink:type="simple">42.8844, −122.09970</named-content></named-content>, B.V. Peterson, 10.vii.1968, <ext-link xmlns:xlink="http://www.w3.org/1999/xlink" ext-link-type="gen" xlink:href="CNC47016" xlink:type="simple">CNC47016</ext-link> (1♀, <named-content xmlns:xlink="http://www.w3.org/1999/xlink" content-type="dwc:institutional_code" xlink:type="simple">CNC</named-content>).</p></tp:treatment-sec><tp:treatment-sec sec-type="diagnosis" id="SECID0ES3AI"><title>Diagnosis.</title><p>Species similar to <italic><tp:taxon-name><tp:taxon-name-part taxon-name-part-type="genus" reg="Sphecomyia">S.</tp:taxon-name-part><tp:taxon-name-part taxon-name-part-type="species" reg="columbiana">columbiana</tp:taxon-name-part></tp:taxon-name></italic>, <italic><tp:taxon-name><tp:taxon-name-part taxon-name-part-type="genus" reg="Sphecomyia">S.</tp:taxon-name-part><tp:taxon-name-part taxon-name-part-type="species" reg="dyari">dyari</tp:taxon-name-part></tp:taxon-name></italic>, <italic><tp:taxon-name><tp:taxon-name-part taxon-name-part-type="genus" reg="Sphecomyia">S.</tp:taxon-name-part><tp:taxon-name-part taxon-name-part-type="species" reg="hoguei">hoguei</tp:taxon-name-part></tp:taxon-name></italic> sp. n., <italic><tp:taxon-name><tp:taxon-name-part taxon-name-part-type="genus" reg="Sphecomyia">S.</tp:taxon-name-part><tp:taxon-name-part taxon-name-part-type="species" reg="oraria">oraria</tp:taxon-name-part></tp:taxon-name></italic> sp. n., and <italic><tp:taxon-name><tp:taxon-name-part taxon-name-part-type="genus" reg="Sphecomyia">S.</tp:taxon-name-part><tp:taxon-name-part taxon-name-part-type="species" reg="pattonii">pattonii</tp:taxon-name-part></tp:taxon-name></italic> but can be distinguished by the following characters: tergite 1 with uninterrupted, pruinose band along posterior margin; scutellum mixed black and yellow pilose; ventral calypter with long yellow pile; sternites 2 to 4 almost completely pruinose, with a triangular region of non-pruinosity posteromedially.</p></tp:treatment-sec><tp:treatment-sec sec-type="description" id="SECID0EP5AI"><title>Description.</title><p><bold>Male.</bold> Body length: 11.9–14.2 mm. Wing length: 8.9–10.7 mm. <bold><italic>Head.</italic></bold> Face yellow pruinose with shiny, black, medial vitta extending from oral margin to base of antenna; frons broad, about as long as broad at antenna, two-thirds as broad at vertex as at antenna, bare, with yellow pruinosity along posterior third; vertex tri<!--PageBreak -->angular, longer than broad, shiny, with ocellar triangle black pilose; postocular border yellow pruinose; postocular pile black; occipital pile yellow; male narrowly dichoptic; antenna black, black pilose, length of segments roughly in a 3:3:2 ratio.</p><p><bold><italic>Thorax.</italic></bold> Sub-shiny black; postpronotum yellow pilose; scutum yellow pilose, except with black pile posteromedially; scutellum mostly yellow pilose with occasional black pile; postalar callus, proepimeron, posterior anepisternum yellow pilose; posterior katepisternum yellow pilose with broadly separated patches; anterior anepimeron yellow pilose; metasternum yellow pilose; postpronotum, anterior fourth of scutellum, broad posterior margin of anepisternum and dorso-posterior corner of katepisternum yellow pruinose; area between postpronota weakly yellow pruinose, except shiny medially; anepimeron shiny; scutum without pruinose vittae; ventral calypter with long yellow pile.</p><p><bold><italic>Legs.</italic></bold> Foreleg black, except extreme apex of femur and anterior third of tibia reddish-yellow; fore tarsi slightly broadened; midleg reddish-yellow, except last two tarsomeres black; hind leg reddish-yellow, except last two tarsomeres black; legs yellow pilose, except, fore tibia, fore tarsi, extreme apex of fore femur and last two mid and hind tarsomeres black pilose; hind coxa yellow pruinose.</p><p><bold><italic>Wing.</italic></bold> Hyaline; microtrichia absent from following areas: cell bc; cell r<sub>1</sub> from base to about halfway to crossvein r-m; broad basal portion of cell br (before origin of M) and about basal two-fifths of narrower portion of this cell (caudad of spurious vein only); cell bm, except apex and narrow anterior and posterior margins of about apical fourth; broad anterior margin of cell cua; narrow, elongate, oval area proximal to vein A<sub>1</sub>.</p><p><bold><italic>Abdomen.</italic></bold> Tergites and sternites shiny to sub-shiny, black with yellow pruinose markings as follows: tergite 1 pruinose along posterior margin; tergite 2 with broad, interrupted, truncate medial band which meets a narrow, uninterrupted posterior band in the posterolateral corners of tergite; tergite 3 with similar medial band, but more narrowly interrupted; pattern on tergite 4 same as tergite 3 except medial band very narrowly or incompletely interrupted; sternite 1 shiny; sternites 2 to 4 almost completely pruinose, with a triangular region of non-pruinosity posteromedially; sternites 6 to 8 pruinose; pile of abdomen yellow, except sometimes with scattered black pile present on postabdomen.</p><p><bold><italic>Male genitalia.</italic></bold> Surstylus elongated, about twice as long as broad, curving upward dorsally; pile on dorsal surface of surstylus, increasing in length posteriorly; minute spines on ventral surface, with apical three-fourths of lateral inter surface also with spines; basal fourth of the ventral surface of the surstylus produced into a lobe directed anteriorly, with no minute pubescence present; cerci rounded, with invagination on posterior border; aedeagus as in Fig. <xref ref-type="fig" rid="F2">2D</xref>.</p></tp:treatment-sec><tp:treatment-sec sec-type="Female" id="SECID0EHABI"><title>Female.</title><p>Similar to male except normal sexual dimorphism.</p></tp:treatment-sec><tp:treatment-sec sec-type="distribution" id="SECID0EMABI"><title>Distribution.</title><p>U.S.A.: Oregon (Fig. <xref ref-type="fig" rid="F25">25</xref>). Restricted to the Oregon portion of the Cascade Range.</p><p><bold>Etymology.</bold> The specific epithet is derived from the Greek <italic>kryptos</italic> (<xref ref-type="bibr" rid="B15">Brown 1956</xref>: 241), which means hidden or secret and references the difficulty of distinguishing this species from <italic><tp:taxon-name><tp:taxon-name-part taxon-name-part-type="genus" reg="Sphecomyia">S.</tp:taxon-name-part><tp:taxon-name-part taxon-name-part-type="species" reg="dyari">dyari</tp:taxon-name-part></tp:taxon-name></italic> and <italic><tp:taxon-name><tp:taxon-name-part taxon-name-part-type="genus" reg="Sphecomyia">S.</tp:taxon-name-part><tp:taxon-name-part taxon-name-part-type="species" reg="pattonii">pattonii</tp:taxon-name-part></tp:taxon-name></italic>.</p><!--PageBreak --></tp:treatment-sec><tp:treatment-sec sec-type="biology" id="SECID0EXBBI"><title>Biology.</title><p><xref ref-type="bibr" rid="B19">Cole and Lovett (1921)</xref> misidentified specimens Lovett collected as <italic><tp:taxon-name><tp:taxon-name-part taxon-name-part-type="genus" reg="Sphecomyia">S.</tp:taxon-name-part><tp:taxon-name-part taxon-name-part-type="species" reg="pattonii">pattonii</tp:taxon-name-part></tp:taxon-name></italic>. Lovett noted he observed them “entirely in the forenoon, occurring just at the edge of clearings and flying swiftly, close to the ground, resting occasionally in low growing shrubbery at the very edge of dense forests”. They have been collected visiting flowers of <tp:taxon-name><tp:taxon-name-part taxon-name-part-type="genus" reg="Prunus">Prunus</tp:taxon-name-part><tp:taxon-name-part taxon-name-part-type="species" reg="virginiana">virginiana</tp:taxon-name-part><tp:taxon-name-part taxon-name-part-type="infraspecific-rank">var.</tp:taxon-name-part><tp:taxon-name-part taxon-name-part-type="variety" reg="demissa">demissa</tp:taxon-name-part></tp:taxon-name> (Nutt. ex Torr. and A. Gray) Torr. A specimen collected by Bridwell notes it was collected in the sup-alpine region. Recorded flying June through August.</p></tp:treatment-sec><tp:treatment-sec><!--Section generated to contain objects referenced in tp:taxon-treatment.--><fig id="F2" position="float" orientation="portrait"><label>Figure 2.</label><caption><p>Aedaegal structure of <italic><tp:taxon-name><tp:taxon-name-part taxon-name-part-type="genus" reg="Sphecomyia">Sphecomyia</tp:taxon-name-part></tp:taxon-name></italic>. <bold>A</bold><italic><tp:taxon-name><tp:taxon-name-part taxon-name-part-type="genus" reg="Sphecomyia">Sphecomyia</tp:taxon-name-part><tp:taxon-name-part taxon-name-part-type="species" reg="aino">aino</tp:taxon-name-part></tp:taxon-name></italic><bold>B</bold><italic><tp:taxon-name><tp:taxon-name-part taxon-name-part-type="genus" reg="Sphecomyia">Sphecomyia</tp:taxon-name-part><tp:taxon-name-part taxon-name-part-type="species" reg="brevicornis">brevicornis</tp:taxon-name-part></tp:taxon-name></italic><bold>C</bold><italic><tp:taxon-name><tp:taxon-name-part taxon-name-part-type="genus" reg="Sphecomyia">Sphecomyia</tp:taxon-name-part><tp:taxon-name-part taxon-name-part-type="species" reg="columbiana">columbiana</tp:taxon-name-part></tp:taxon-name></italic><bold>D</bold><italic><tp:taxon-name><tp:taxon-name-part taxon-name-part-type="genus" reg="Sphecomyia">Sphecomyia</tp:taxon-name-part><tp:taxon-name-part taxon-name-part-type="species" reg="cryptica">cryptica</tp:taxon-name-part></tp:taxon-name></italic><bold>E</bold><italic><tp:taxon-name><tp:taxon-name-part taxon-name-part-type="genus" reg="Sphecomyia">Sphecomyia</tp:taxon-name-part><tp:taxon-name-part taxon-name-part-type="species" reg="dyari">dyari</tp:taxon-name-part></tp:taxon-name></italic><bold>F</bold><italic><tp:taxon-name><tp:taxon-name-part taxon-name-part-type="genus" reg="Sphecomyia">Sphecomyia</tp:taxon-name-part><tp:taxon-name-part taxon-name-part-type="species" reg="hougei">hougei</tp:taxon-name-part></tp:taxon-name></italic><bold>G</bold><italic><tp:taxon-name><tp:taxon-name-part taxon-name-part-type="genus" reg="Sphecomyia">Sphecomyia</tp:taxon-name-part><tp:taxon-name-part taxon-name-part-type="species" reg="interrupta">interrupta</tp:taxon-name-part></tp:taxon-name></italic><bold>H</bold><italic><tp:taxon-name><tp:taxon-name-part taxon-name-part-type="genus" reg="Sphecomyia">Sphecomyia</tp:taxon-name-part><tp:taxon-name-part taxon-name-part-type="species" reg="metallica">metallica</tp:taxon-name-part></tp:taxon-name></italic><bold>I</bold><italic><tp:taxon-name><tp:taxon-name-part taxon-name-part-type="genus" reg="Sphecomyia">Sphecomyia</tp:taxon-name-part><tp:taxon-name-part taxon-name-part-type="species" reg="oraria">oraria</tp:taxon-name-part></tp:taxon-name></italic><bold>J</bold><italic><tp:taxon-name><tp:taxon-name-part taxon-name-part-type="genus" reg="Sphecomyia">Sphecomyia</tp:taxon-name-part><tp:taxon-name-part taxon-name-part-type="species" reg="pattonii">pattonii</tp:taxon-name-part></tp:taxon-name></italic><bold>K</bold><italic><tp:taxon-name><tp:taxon-name-part taxon-name-part-type="genus" reg="Sphecomyia">Sphecomyia</tp:taxon-name-part><tp:taxon-name-part taxon-name-part-type="species" reg="sexmaculata">sexmaculata</tp:taxon-name-part></tp:taxon-name></italic><bold>L</bold><italic><tp:taxon-name><tp:taxon-name-part taxon-name-part-type="genus" reg="Sphecomyia">Sphecomyia</tp:taxon-name-part><tp:taxon-name-part taxon-name-part-type="species" reg="tsherepanovi">tsherepanovi</tp:taxon-name-part></tp:taxon-name></italic><bold>M</bold><italic><tp:taxon-name><tp:taxon-name-part taxon-name-part-type="genus" reg="Sphecomyia">Sphecomyia</tp:taxon-name-part><tp:taxon-name-part taxon-name-part-type="species" reg="vespiformis">vespiformis</tp:taxon-name-part></tp:taxon-name></italic><bold>N</bold><italic><tp:taxon-name><tp:taxon-name-part taxon-name-part-type="genus" reg="Sphecomyia">Sphecomyia</tp:taxon-name-part><tp:taxon-name-part taxon-name-part-type="species" reg="vittata">vittata</tp:taxon-name-part></tp:taxon-name></italic><bold>O</bold><italic><tp:taxon-name><tp:taxon-name-part taxon-name-part-type="genus" reg="Sphecomyia">Sphecomyia</tp:taxon-name-part><tp:taxon-name-part taxon-name-part-type="species" reg="weismani">weismani</tp:taxon-name-part></tp:taxon-name></italic>.</p></caption><graphic xmlns:xlink="http://www.w3.org/1999/xlink" xlink:href="zookeys-836-015-g002.jpg" position="float" orientation="portrait" xlink:type="simple" id="oo_291710.jpg"/></fig><fig id="F7" position="float" orientation="portrait"><label>Figure 7.</label><caption><p><italic><tp:taxon-name><tp:taxon-name-part taxon-name-part-type="genus" reg="Sphecomyia">Sphecomyia</tp:taxon-name-part><tp:taxon-name-part taxon-name-part-type="species" reg="pattonii">pattonii</tp:taxon-name-part></tp:taxon-name></italic> group dorsal habitus. <bold>A</bold><italic><tp:taxon-name><tp:taxon-name-part taxon-name-part-type="genus" reg="Sphecomyia">Sphecomyia</tp:taxon-name-part><tp:taxon-name-part taxon-name-part-type="species" reg="dyari">dyari</tp:taxon-name-part></tp:taxon-name></italic><bold>B</bold><italic><tp:taxon-name><tp:taxon-name-part taxon-name-part-type="genus" reg="Sphecomyia">Sphecomyia</tp:taxon-name-part><tp:taxon-name-part taxon-name-part-type="species" reg="hoguei">hoguei</tp:taxon-name-part></tp:taxon-name></italic><bold>C</bold><italic><tp:taxon-name><tp:taxon-name-part taxon-name-part-type="genus" reg="Sphecomyia">Sphecomyia</tp:taxon-name-part><tp:taxon-name-part taxon-name-part-type="species" reg="cryptica">cryptica</tp:taxon-name-part></tp:taxon-name></italic><bold>D</bold><italic><tp:taxon-name><tp:taxon-name-part taxon-name-part-type="genus" reg="Sphecomyia">Sphecomyia</tp:taxon-name-part><tp:taxon-name-part taxon-name-part-type="species" reg="weismani">weismani</tp:taxon-name-part></tp:taxon-name></italic><bold>E</bold><italic><tp:taxon-name><tp:taxon-name-part taxon-name-part-type="genus" reg="Sphecomyia">Sphecomyia</tp:taxon-name-part><tp:taxon-name-part taxon-name-part-type="species" reg="oraria">oraria</tp:taxon-name-part></tp:taxon-name></italic><bold>F</bold><italic><tp:taxon-name><tp:taxon-name-part taxon-name-part-type="genus" reg="Sphecomyia">Sphecomyia</tp:taxon-name-part><tp:taxon-name-part taxon-name-part-type="species" reg="pattonii">pattonii</tp:taxon-name-part></tp:taxon-name></italic>.</p></caption><graphic xmlns:xlink="http://www.w3.org/1999/xlink" xlink:href="zookeys-836-015-g007.jpg" position="float" orientation="portrait" xlink:type="simple" id="oo_291715.jpg"/></fig><fig id="F8" position="float" orientation="portrait"><label>Figure 8.</label><caption><p><italic><tp:taxon-name><tp:taxon-name-part taxon-name-part-type="genus" reg="Sphecomyia">Sphecomyia</tp:taxon-name-part><tp:taxon-name-part taxon-name-part-type="species" reg="pattonii">pattonii</tp:taxon-name-part></tp:taxon-name></italic> group lateral habitus. <bold>A</bold><italic><tp:taxon-name><tp:taxon-name-part taxon-name-part-type="genus" reg="Sphecomyia">Sphecomyia</tp:taxon-name-part><tp:taxon-name-part taxon-name-part-type="species" reg="dyari">dyari</tp:taxon-name-part></tp:taxon-name></italic><bold>B</bold><italic><tp:taxon-name><tp:taxon-name-part taxon-name-part-type="genus" reg="Sphecomyia">Sphecomyia</tp:taxon-name-part><tp:taxon-name-part taxon-name-part-type="species" reg="hoguei">hoguei</tp:taxon-name-part></tp:taxon-name></italic><bold>C</bold><italic><tp:taxon-name><tp:taxon-name-part taxon-name-part-type="genus" reg="Sphecomyia">Sphecomyia</tp:taxon-name-part><tp:taxon-name-part taxon-name-part-type="species" reg="cryptica">cryptica</tp:taxon-name-part></tp:taxon-name></italic><bold>D</bold><italic><tp:taxon-name><tp:taxon-name-part taxon-name-part-type="genus" reg="Sphecomyia">Sphecomyia</tp:taxon-name-part><tp:taxon-name-part taxon-name-part-type="species" reg="weismani">weismani</tp:taxon-name-part></tp:taxon-name></italic><bold>E</bold><italic><tp:taxon-name><tp:taxon-name-part taxon-name-part-type="genus" reg="Sphecomyia">Sphecomyia</tp:taxon-name-part><tp:taxon-name-part taxon-name-part-type="species" reg="oraria">oraria</tp:taxon-name-part></tp:taxon-name></italic><bold>F</bold><italic><tp:taxon-name><tp:taxon-name-part taxon-name-part-type="genus" reg="Sphecomyia">Sphecomyia</tp:taxon-name-part><tp:taxon-name-part taxon-name-part-type="species" reg="pattonii">pattonii</tp:taxon-name-part></tp:taxon-name></italic>.</p></caption><graphic xmlns:xlink="http://www.w3.org/1999/xlink" xlink:href="zookeys-836-015-g008.jpg" position="float" orientation="portrait" xlink:type="simple" id="oo_291716.jpg"/></fig><fig id="F9" position="float" orientation="portrait"><label>Figure 9.</label><caption><p><italic><tp:taxon-name><tp:taxon-name-part taxon-name-part-type="genus" reg="Sphecomyia">Sphecomyia</tp:taxon-name-part><tp:taxon-name-part taxon-name-part-type="species" reg="pattonii">pattonii</tp:taxon-name-part></tp:taxon-name></italic> group male genitalia, lateral view. <bold>A</bold><italic><tp:taxon-name><tp:taxon-name-part taxon-name-part-type="genus" reg="Sphecomyia">Sphecomyia</tp:taxon-name-part><tp:taxon-name-part taxon-name-part-type="species" reg="dyari">dyari</tp:taxon-name-part></tp:taxon-name></italic><bold>B</bold><italic><tp:taxon-name><tp:taxon-name-part taxon-name-part-type="genus" reg="Sphecomyia">Sphecomyia</tp:taxon-name-part><tp:taxon-name-part taxon-name-part-type="species" reg="hoguei">hoguei</tp:taxon-name-part></tp:taxon-name></italic><bold>C</bold><italic><tp:taxon-name><tp:taxon-name-part taxon-name-part-type="genus" reg="Sphecomyia">Sphecomyia</tp:taxon-name-part><tp:taxon-name-part taxon-name-part-type="species" reg="cryptica">cryptica</tp:taxon-name-part></tp:taxon-name></italic><bold>D</bold><italic><tp:taxon-name><tp:taxon-name-part taxon-name-part-type="genus" reg="Sphecomyia">Sphecomyia</tp:taxon-name-part><tp:taxon-name-part taxon-name-part-type="species" reg="weismani">weismani</tp:taxon-name-part></tp:taxon-name></italic><bold>E</bold><italic><tp:taxon-name><tp:taxon-name-part taxon-name-part-type="genus" reg="Sphecomyia">Sphecomyia</tp:taxon-name-part><tp:taxon-name-part taxon-name-part-type="species" reg="oraria">oraria</tp:taxon-name-part></tp:taxon-name></italic><bold>F</bold><italic><tp:taxon-name><tp:taxon-name-part taxon-name-part-type="genus" reg="Sphecomyia">Sphecomyia</tp:taxon-name-part><tp:taxon-name-part taxon-name-part-type="species" reg="pattonii">pattonii</tp:taxon-name-part></tp:taxon-name></italic>.</p></caption><graphic xmlns:xlink="http://www.w3.org/1999/xlink" xlink:href="zookeys-836-015-g009.jpg" position="float" orientation="portrait" xlink:type="simple" id="oo_291717.jpg"/></fig><fig id="F15" position="float" orientation="portrait"><label>Figure 15.</label><caption><p>Scutellum pile. <bold>A</bold><italic><tp:taxon-name><tp:taxon-name-part taxon-name-part-type="genus" reg="Sphecomyia">Sphecomyia</tp:taxon-name-part><tp:taxon-name-part taxon-name-part-type="species" reg="cryptica">cryptica</tp:taxon-name-part></tp:taxon-name></italic><bold>B</bold><italic><tp:taxon-name><tp:taxon-name-part taxon-name-part-type="genus" reg="Sphecomyia">Sphecomyia</tp:taxon-name-part><tp:taxon-name-part taxon-name-part-type="species" reg="oraria">oraria</tp:taxon-name-part></tp:taxon-name></italic>.</p></caption><graphic xmlns:xlink="http://www.w3.org/1999/xlink" xlink:href="zookeys-836-015-g015.jpg" position="float" orientation="portrait" xlink:type="simple" id="oo_291723.jpg"/></fig><fig id="F21" position="float" orientation="portrait"><label>Figure 21.</label><caption><p><italic><tp:taxon-name><tp:taxon-name-part taxon-name-part-type="genus" reg="Sternite">Sternite</tp:taxon-name-part><tp:taxon-name-part taxon-name-part-type="species" reg="pruinosity">pruinosity</tp:taxon-name-part></tp:taxon-name></italic>. <bold>A</bold><italic><tp:taxon-name><tp:taxon-name-part taxon-name-part-type="genus" reg="Sphecomyia">Sphecomyia</tp:taxon-name-part><tp:taxon-name-part taxon-name-part-type="species" reg="cryptica">cryptica</tp:taxon-name-part></tp:taxon-name></italic><bold>B</bold><italic><tp:taxon-name><tp:taxon-name-part taxon-name-part-type="genus" reg="Sphecomyia">Sphecomyia</tp:taxon-name-part><tp:taxon-name-part taxon-name-part-type="species" reg="dyari">dyari</tp:taxon-name-part></tp:taxon-name></italic><bold>C</bold><italic><tp:taxon-name><tp:taxon-name-part taxon-name-part-type="genus" reg="Sphecomyia">Sphecomyia</tp:taxon-name-part><tp:taxon-name-part taxon-name-part-type="species" reg="oraria">oraria</tp:taxon-name-part></tp:taxon-name></italic><bold>D</bold><italic><tp:taxon-name><tp:taxon-name-part taxon-name-part-type="genus" reg="Sphecomyia">Sphecomyia</tp:taxon-name-part><tp:taxon-name-part taxon-name-part-type="species" reg="vittata">vittata</tp:taxon-name-part></tp:taxon-name></italic><bold>E</bold><italic><tp:taxon-name><tp:taxon-name-part taxon-name-part-type="genus" reg="Sphecomyia">Sphecomyia</tp:taxon-name-part><tp:taxon-name-part taxon-name-part-type="species" reg="vespiformis">vespiformis</tp:taxon-name-part></tp:taxon-name></italic><bold>F</bold><italic><tp:taxon-name><tp:taxon-name-part taxon-name-part-type="genus" reg="Sphecomyia">Sphecomyia</tp:taxon-name-part><tp:taxon-name-part taxon-name-part-type="species" reg="interrupta">interrupta</tp:taxon-name-part></tp:taxon-name></italic><bold>G</bold><italic><tp:taxon-name><tp:taxon-name-part taxon-name-part-type="genus" reg="Sphecomyia">Sphecomyia</tp:taxon-name-part><tp:taxon-name-part taxon-name-part-type="species" reg="brevicornis">brevicornis</tp:taxon-name-part></tp:taxon-name></italic><bold>H</bold><italic><tp:taxon-name><tp:taxon-name-part taxon-name-part-type="genus" reg="Sphecomyia">Sphecomyia</tp:taxon-name-part><tp:taxon-name-part taxon-name-part-type="species" reg="brevicornis">brevicornis</tp:taxon-name-part></tp:taxon-name></italic>.</p></caption><graphic xmlns:xlink="http://www.w3.org/1999/xlink" xlink:href="zookeys-836-015-g021.jpg" position="float" orientation="portrait" xlink:type="simple" id="oo_291729.jpg"/></fig><fig id="F22" position="float" orientation="portrait"><label>Figure 22.</label><caption><p>Scutellum pruinosity. <bold>A</bold><italic><tp:taxon-name><tp:taxon-name-part taxon-name-part-type="genus" reg="Sphecomyia">Sphecomyia</tp:taxon-name-part><tp:taxon-name-part taxon-name-part-type="species" reg="brevicornis">brevicornis</tp:taxon-name-part></tp:taxon-name></italic><bold>B</bold><italic><tp:taxon-name><tp:taxon-name-part taxon-name-part-type="genus" reg="Sphecomyia">Sphecomyia</tp:taxon-name-part><tp:taxon-name-part taxon-name-part-type="species" reg="interrupta">interrupta</tp:taxon-name-part></tp:taxon-name></italic><bold>C</bold><italic><tp:taxon-name><tp:taxon-name-part taxon-name-part-type="genus" reg="Sphecomyia">Sphecomyia</tp:taxon-name-part><tp:taxon-name-part taxon-name-part-type="species" reg="columbiana">columbiana</tp:taxon-name-part></tp:taxon-name></italic><bold>D</bold><italic><tp:taxon-name><tp:taxon-name-part taxon-name-part-type="genus" reg="Sphecomyia">Sphecomyia</tp:taxon-name-part><tp:taxon-name-part taxon-name-part-type="species" reg="weismani">weismani</tp:taxon-name-part></tp:taxon-name></italic><bold>E</bold><italic><tp:taxon-name><tp:taxon-name-part taxon-name-part-type="genus" reg="Sphecomyia">Sphecomyia</tp:taxon-name-part><tp:taxon-name-part taxon-name-part-type="species" reg="cryptica">cryptica</tp:taxon-name-part></tp:taxon-name></italic><bold>F</bold><italic><tp:taxon-name><tp:taxon-name-part taxon-name-part-type="genus" reg="Sphecomyia">Sphecomyia</tp:taxon-name-part><tp:taxon-name-part taxon-name-part-type="species" reg="vespiformis">vespiformis</tp:taxon-name-part></tp:taxon-name></italic></p></caption><graphic xmlns:xlink="http://www.w3.org/1999/xlink" xlink:href="zookeys-836-015-g022.jpg" position="float" orientation="portrait" xlink:type="simple" id="oo_291730.jpg"/></fig><fig id="F25" position="float" orientation="portrait"><label>Figure 25.</label><caption><p><italic><tp:taxon-name><tp:taxon-name-part taxon-name-part-type="genus" reg="Sphecomyia">Sphecomyia</tp:taxon-name-part><tp:taxon-name-part taxon-name-part-type="species" reg="pattonii">pattonii</tp:taxon-name-part></tp:taxon-name></italic> group distribution.</p></caption><graphic xmlns:xlink="http://www.w3.org/1999/xlink" xlink:href="zookeys-836-015-g025.jpg" position="float" orientation="portrait" xlink:type="simple" id="oo_291733.jpg"/></fig></tp:treatment-sec><ref-list><ref id="B19"><mixed-citation xmlns:xlink="http://www.w3.org/1999/xlink" xlink:type="simple"><person-group><name name-style="western"><surname>Cole</surname><given-names>FR</given-names></name><name name-style="western"><surname>Lovett</surname><given-names>AL</given-names></name></person-group> (<year>1921</year>) <article-title>An annotated list of the <tp:taxon-name><tp:taxon-name-part taxon-name-part-type="order">Diptera</tp:taxon-name-part></tp:taxon-name> (flies) of Oregon.</article-title><source>Proceedings of the California Academy of Sciences</source><volume>11</volume>: <fpage>197</fpage>–<lpage>344</lpage><ext-link xlink:type="simple" ext-link-type="doi" xlink:href="10.5962/bhl.title.57901">https://doi.org/10.5962/bhl.title.57901</ext-link></mixed-citation></ref><ref id="B15"><mixed-citation xmlns:xlink="http://www.w3.org/1999/xlink" xlink:type="simple"><person-group><name name-style="western"><surname>Brown</surname><given-names>RW</given-names></name></person-group> (<year>1956</year>) <source>Composition of Scientific Words.</source><publisher-name>Smithsonian Institution Press</publisher-name>, <publisher-loc>Washington, D.C.</publisher-loc>, <size units="page">882 pp</size>.</mixed-citation></ref></ref-list></tp:taxon-treatment>
