# Supplementary material for: Revision of world Sphecomyia Latreille (Diptera, Syrphidae)
Source: Zookeys. 2019 Apr 8;836:15–79. doi: 10.3897/zookeys.836.30326 (PMC6477872; doi:10.3897/zookeys.836.30326)
Supplement: XML Treatment for Sphecomyia dyari [file zookeys.836.30326-treatment6.xml]

<!DOCTYPE tp:taxon-treatment
  PUBLIC "-//TaxonX//DTD Taxonomic Treatment Publishing DTD v0 20100105//EN" "tax-treatment-NSO.dtd">
<tp:taxon-treatment xmlns:tp="http://www.plazi.org/taxpub"><tp:treatment-meta><kwd-group><label>Taxon classification</label><kwd><named-content xmlns:xlink="http://www.w3.org/1999/xlink" content-type="kingdom">Animalia</named-content></kwd><kwd><named-content xmlns:xlink="http://www.w3.org/1999/xlink" content-type="order">Diptera</named-content></kwd><kwd><named-content xmlns:xlink="http://www.w3.org/1999/xlink" content-type="family">Syrphidae</named-content></kwd></kwd-group><mixed-citation publication-type="journal"><person-group><name><surname>M. Moran</surname><given-names>Kevin</given-names></name><name><surname>H. Skevington</surname><given-names>Jeffrey</given-names></name></person-group><article-title>Revision of world <italic><tp:taxon-name><tp:taxon-name-part taxon-name-part-type="genus" reg="Sphecomyia">Sphecomyia</tp:taxon-name-part></tp:taxon-name></italic> Latreille (<tp:taxon-name><tp:taxon-name-part taxon-name-part-type="order">Diptera</tp:taxon-name-part></tp:taxon-name>, <tp:taxon-name><tp:taxon-name-part taxon-name-part-type="family">Syrphidae</tp:taxon-name-part></tp:taxon-name>)</article-title><source>Zookeys</source><day>08</day><month>4</month><year>2019</year><volume>836</volume><fpage>15</fpage><lpage>79</lpage><pub-id pub-id-type="doi">10.3897/zookeys.836.30326</pub-id></mixed-citation></tp:treatment-meta><tp:nomenclature><tp:taxon-name>
              <tp:taxon-name-part taxon-name-part-type="genus" reg="Sphecomyia">Sphecomyia</tp:taxon-name-part>
              <tp:taxon-name-part taxon-name-part-type="species" reg="dyari">dyari</tp:taxon-name-part>
            </tp:taxon-name><tp:taxon-authority>Shannon, 1925</tp:taxon-authority><xref ref-type="fig" rid="F2">Figs 2E</xref><xref ref-type="fig" rid="F7">, 7A</xref><xref ref-type="fig" rid="F8">, 8A</xref><xref ref-type="fig" rid="F9">, 9A</xref><xref ref-type="fig" rid="F21">, 21B</xref><xref ref-type="fig" rid="F25">, 25</xref><!--PageBreak --><tp:nomenclature-citation-list><tp:nomenclature-citation><tp:taxon-name>
                  <tp:taxon-name-part taxon-name-part-type="genus" reg="Sphecomyia">Sphecomyia</tp:taxon-name-part>
                  <tp:taxon-name-part taxon-name-part-type="species" reg="dyari">dyari</tp:taxon-name-part>
                </tp:taxon-name><comment><xref ref-type="bibr" rid="B78">Shannon 1925</xref>: 43 – <xref ref-type="bibr" rid="B105">Vockeroth 1965</xref>: 86; <xref ref-type="bibr" rid="B93">Stone et al. 1965</xref>: 612; <xref ref-type="bibr" rid="B112">Weisman 1965</xref>: 266, <xref ref-type="bibr" rid="B113">1966a</xref>: 53, <xref ref-type="bibr" rid="B114">1966b</xref> :196; Cole and Schlinger 1969: 331; <xref ref-type="bibr" rid="B95">Telford 1975</xref>: 21.</comment></tp:nomenclature-citation></tp:nomenclature-citation-list></tp:nomenclature><tp:treatment-sec sec-type="type locality" id="SECID0EDGBI"><title>Type locality.</title><p>Gold Lake Camp, Plumas County, California. [<named-content xmlns:xlink="http://www.w3.org/1999/xlink" content-type="dwc:institutional_code" xlink:type="simple">USNM</named-content>]</p></tp:treatment-sec><tp:treatment-sec sec-type="diagnosis" id="SECID0EOGBI"><title>Diagnosis.</title><p>Can be confused with <italic><tp:taxon-name><tp:taxon-name-part taxon-name-part-type="genus" reg="Sphecomyia">S.</tp:taxon-name-part><tp:taxon-name-part taxon-name-part-type="species" reg="columbiana">columbiana</tp:taxon-name-part></tp:taxon-name></italic>, <italic><tp:taxon-name><tp:taxon-name-part taxon-name-part-type="genus" reg="Sphecomyia">S.</tp:taxon-name-part><tp:taxon-name-part taxon-name-part-type="species" reg="cryptica">cryptica</tp:taxon-name-part></tp:taxon-name></italic> sp. n., <italic><tp:taxon-name><tp:taxon-name-part taxon-name-part-type="genus" reg="Sphecomyia">S.</tp:taxon-name-part><tp:taxon-name-part taxon-name-part-type="species" reg="hoguei">hoguei</tp:taxon-name-part></tp:taxon-name></italic> sp. n., <italic><tp:taxon-name><tp:taxon-name-part taxon-name-part-type="genus" reg="Sphecomyia">S.</tp:taxon-name-part><tp:taxon-name-part taxon-name-part-type="species" reg="oraria">oraria</tp:taxon-name-part></tp:taxon-name></italic> sp. n., and <italic><tp:taxon-name><tp:taxon-name-part taxon-name-part-type="genus" reg="Sphecomyia">S.</tp:taxon-name-part><tp:taxon-name-part taxon-name-part-type="species" reg="pattonii">pattonii</tp:taxon-name-part></tp:taxon-name></italic> but can be distinguished by the following characters: Tergite 1 with uninterrupted, pruinose band along posterior margin. Scutellum mixed black and yellow pilose. Ventral calypter with long yellow pile. Sternites 2 to 4 with a posteromedial, triangular region of non-pruinosity on sternites 2 to 4 that is smaller on ensuing sternites. The species can only be distinguished from <italic><tp:taxon-name><tp:taxon-name-part taxon-name-part-type="genus" reg="Sphecomyia">S.</tp:taxon-name-part><tp:taxon-name-part taxon-name-part-type="species" reg="hoguei">hoguei</tp:taxon-name-part></tp:taxon-name></italic> sp. n. by male genitalia in which the narrowest part of the surstylus is about one-fourth the width of base.</p></tp:treatment-sec><tp:treatment-sec sec-type="redescription" id="SECID0EWIBI"><title>Redescription.</title><p><bold>Male.</bold> Body length: 11.2–14.4 mm. Wing length: 9.1–10.6 mm. <bold><italic>Head.</italic></bold> Face yellow pruinose with shiny, black, medial vitta extending from oral margin to base of antenna; frons broad, about as long as broad at antenna, two-thirds as broad at vertex as at antenna, bare, with yellow pruinosity along posterior three-fourths; vertex triangular, longer than broad, shiny, with ocellar triangle black pilose; postocular border yellow pruinose; postocular and occipital pile yellow; male narrowly dichoptic; antenna black, black pilose, length of segments roughly in a 3:3:2 ratio.</p><p><bold><italic>Thorax.</italic></bold> Copper shine; postpronotum, scutum and scutellum yellow pilose, except scutum with black pile posteromedially; postalar callus, proepimeron, posterior anepisternum yellow pilose; posterior katepisternum yellow pilose with broadly separated patches; anterior anepimeron yellow pilose; metasternum yellow pilose; postpronotum, anterior fourth of scutellum, broad posterior margin of anepisternum and dorso-posterior corner of katepisternum yellow pruinose; area between postpronota weakly yellow pruinose, except shiny medially; anepimeron shiny; scutum without pruinose vittae; ventral calypter with long yellow pile.</p><p><bold><italic>Legs.</italic></bold> Foreleg black, except extreme apex of femur and anterior third of tibia reddish-yellow; fore tarsi slightly broadened; midleg reddish-yellow, except basal four-fifths of femur and last two tarsomeres black; hind leg reddish-yellow, except basal four-fifths of femur and last two tarsomeres black; legs yellow pilose, except fore tibia, <!--PageBreak -->fore tarsi, apex of fore femur and last two mid and hind tarsomeres black pilose; hind coxa yellow pruinose.</p><p><bold><italic>Wing.</italic></bold> Hyaline; microtrichia absent from following areas: cell bc; cell r<sub>1</sub> from base to about halfway to crossvein r-m; broad basal portion of cell br (before origin of M) and about basal two-fifths of narrower portion of this cell (caudad of spurious vein only); cell bm, except apex and narrow anterior and posterior margins of about apical fourth; broad anterior margin of cell cua; narrow, elongate, oval area proximal to vein A<sub>1</sub>.</p><p><bold><italic>Abdomen.</italic></bold> Tergites and sternites shiny to sub-shiny, black with yellow pruinose markings as follows: tergite 1 pruinose along posterior margin; tergite 2 with broad, interrupted, truncate, medial band which meets a narrow, uninterrupted, posterior band in the posterolateral corners of tergite; tergite 3 with similar medial band, but more narrowly interrupted; pattern on tergite 4 same as tergite 3 except medial band very narrowly or incompletely interrupted; sternite 1 shiny; sternites 2 to 4 almost completely pruinose, with a triangular region of non-pruinosity posteromedially, with each ensuing region smaller; sternites 6 to 8 pruinose; abdominal pile yellow.</p><p><bold><italic>Male genitalia.</italic></bold> Surstylus elongate, curving upward dorsally, more than three times as long as broad, about fourth the width of base at narrowest point; pile on dorsal surface of surstylus, symmetric in length; minute spines on ventral surface, with apical four-fifth of lateral inner surface also with spines; basal fourth of the ventral surface of the surstylus not produced into a lobe, but instead with slight invagination and no minute pubescence present; cerci with slight invagination on posterior border; aedeagus as in Fig. <xref ref-type="fig" rid="F2">2E</xref>.</p></tp:treatment-sec><tp:treatment-sec sec-type="Female" id="SECID0EOKBI"><title>Female.</title><p>Similar to male except normal sexual dimorphism.</p></tp:treatment-sec><tp:treatment-sec sec-type="distribution" id="SECID0ETKBI"><title>Distribution.</title><p>U.S.A.: California, Oregon and Nevada (Fig. <xref ref-type="fig" rid="F25">25</xref>). Throughout the Sierra Nevada Mountains and Warner Mountains along with the portions of the Cascade Range, Klamath Mountains and the Northern Coast Ranges surrounding the Great Valley.</p></tp:treatment-sec><tp:treatment-sec sec-type="biology" id="SECID0E4KBI"><title>Biology.</title><p>Species collected visiting flowers <italic><tp:taxon-name><tp:taxon-name-part taxon-name-part-type="genus" reg="Ceanothus">Ceanothus</tp:taxon-name-part><tp:taxon-name-part taxon-name-part-type="species" reg="cuneatus">cuneatus</tp:taxon-name-part></tp:taxon-name></italic> (Hook.) Nutt. and recorded leafsitting on <italic><tp:taxon-name><tp:taxon-name-part taxon-name-part-type="genus" reg="Veratrum">Veratrum</tp:taxon-name-part><tp:taxon-name-part taxon-name-part-type="species" reg="californicum">californicum</tp:taxon-name-part></tp:taxon-name></italic> Durand. Recorded flying mid-May through mid-August.</p></tp:treatment-sec><tp:treatment-sec><!--Section generated to contain objects referenced in tp:taxon-treatment.--><fig id="F2" position="float" orientation="portrait"><label>Figure 2.</label><caption><p>Aedaegal structure of <italic><tp:taxon-name><tp:taxon-name-part taxon-name-part-type="genus" reg="Sphecomyia">Sphecomyia</tp:taxon-name-part></tp:taxon-name></italic>. <bold>A</bold><italic><tp:taxon-name><tp:taxon-name-part taxon-name-part-type="genus" reg="Sphecomyia">Sphecomyia</tp:taxon-name-part><tp:taxon-name-part taxon-name-part-type="species" reg="aino">aino</tp:taxon-name-part></tp:taxon-name></italic><bold>B</bold><italic><tp:taxon-name><tp:taxon-name-part taxon-name-part-type="genus" reg="Sphecomyia">Sphecomyia</tp:taxon-name-part><tp:taxon-name-part taxon-name-part-type="species" reg="brevicornis">brevicornis</tp:taxon-name-part></tp:taxon-name></italic><bold>C</bold><italic><tp:taxon-name><tp:taxon-name-part taxon-name-part-type="genus" reg="Sphecomyia">Sphecomyia</tp:taxon-name-part><tp:taxon-name-part taxon-name-part-type="species" reg="columbiana">columbiana</tp:taxon-name-part></tp:taxon-name></italic><bold>D</bold><italic><tp:taxon-name><tp:taxon-name-part taxon-name-part-type="genus" reg="Sphecomyia">Sphecomyia</tp:taxon-name-part><tp:taxon-name-part taxon-name-part-type="species" reg="cryptica">cryptica</tp:taxon-name-part></tp:taxon-name></italic><bold>E</bold><italic><tp:taxon-name><tp:taxon-name-part taxon-name-part-type="genus" reg="Sphecomyia">Sphecomyia</tp:taxon-name-part><tp:taxon-name-part taxon-name-part-type="species" reg="dyari">dyari</tp:taxon-name-part></tp:taxon-name></italic><bold>F</bold><italic><tp:taxon-name><tp:taxon-name-part taxon-name-part-type="genus" reg="Sphecomyia">Sphecomyia</tp:taxon-name-part><tp:taxon-name-part taxon-name-part-type="species" reg="hougei">hougei</tp:taxon-name-part></tp:taxon-name></italic><bold>G</bold><italic><tp:taxon-name><tp:taxon-name-part taxon-name-part-type="genus" reg="Sphecomyia">Sphecomyia</tp:taxon-name-part><tp:taxon-name-part taxon-name-part-type="species" reg="interrupta">interrupta</tp:taxon-name-part></tp:taxon-name></italic><bold>H</bold><italic><tp:taxon-name><tp:taxon-name-part taxon-name-part-type="genus" reg="Sphecomyia">Sphecomyia</tp:taxon-name-part><tp:taxon-name-part taxon-name-part-type="species" reg="metallica">metallica</tp:taxon-name-part></tp:taxon-name></italic><bold>I</bold><italic><tp:taxon-name><tp:taxon-name-part taxon-name-part-type="genus" reg="Sphecomyia">Sphecomyia</tp:taxon-name-part><tp:taxon-name-part taxon-name-part-type="species" reg="oraria">oraria</tp:taxon-name-part></tp:taxon-name></italic><bold>J</bold><italic><tp:taxon-name><tp:taxon-name-part taxon-name-part-type="genus" reg="Sphecomyia">Sphecomyia</tp:taxon-name-part><tp:taxon-name-part taxon-name-part-type="species" reg="pattonii">pattonii</tp:taxon-name-part></tp:taxon-name></italic><bold>K</bold><italic><tp:taxon-name><tp:taxon-name-part taxon-name-part-type="genus" reg="Sphecomyia">Sphecomyia</tp:taxon-name-part><tp:taxon-name-part taxon-name-part-type="species" reg="sexmaculata">sexmaculata</tp:taxon-name-part></tp:taxon-name></italic><bold>L</bold><italic><tp:taxon-name><tp:taxon-name-part taxon-name-part-type="genus" reg="Sphecomyia">Sphecomyia</tp:taxon-name-part><tp:taxon-name-part taxon-name-part-type="species" reg="tsherepanovi">tsherepanovi</tp:taxon-name-part></tp:taxon-name></italic><bold>M</bold><italic><tp:taxon-name><tp:taxon-name-part taxon-name-part-type="genus" reg="Sphecomyia">Sphecomyia</tp:taxon-name-part><tp:taxon-name-part taxon-name-part-type="species" reg="vespiformis">vespiformis</tp:taxon-name-part></tp:taxon-name></italic><bold>N</bold><italic><tp:taxon-name><tp:taxon-name-part taxon-name-part-type="genus" reg="Sphecomyia">Sphecomyia</tp:taxon-name-part><tp:taxon-name-part taxon-name-part-type="species" reg="vittata">vittata</tp:taxon-name-part></tp:taxon-name></italic><bold>O</bold><italic><tp:taxon-name><tp:taxon-name-part taxon-name-part-type="genus" reg="Sphecomyia">Sphecomyia</tp:taxon-name-part><tp:taxon-name-part taxon-name-part-type="species" reg="weismani">weismani</tp:taxon-name-part></tp:taxon-name></italic>.</p></caption><graphic xmlns:xlink="http://www.w3.org/1999/xlink" xlink:href="zookeys-836-015-g002.jpg" position="float" orientation="portrait" xlink:type="simple" id="oo_291710.jpg"/></fig><fig id="F7" position="float" orientation="portrait"><label>Figure 7.</label><caption><p><italic><tp:taxon-name><tp:taxon-name-part taxon-name-part-type="genus" reg="Sphecomyia">Sphecomyia</tp:taxon-name-part><tp:taxon-name-part taxon-name-part-type="species" reg="pattonii">pattonii</tp:taxon-name-part></tp:taxon-name></italic> group dorsal habitus. <bold>A</bold><italic><tp:taxon-name><tp:taxon-name-part taxon-name-part-type="genus" reg="Sphecomyia">Sphecomyia</tp:taxon-name-part><tp:taxon-name-part taxon-name-part-type="species" reg="dyari">dyari</tp:taxon-name-part></tp:taxon-name></italic><bold>B</bold><italic><tp:taxon-name><tp:taxon-name-part taxon-name-part-type="genus" reg="Sphecomyia">Sphecomyia</tp:taxon-name-part><tp:taxon-name-part taxon-name-part-type="species" reg="hoguei">hoguei</tp:taxon-name-part></tp:taxon-name></italic><bold>C</bold><italic><tp:taxon-name><tp:taxon-name-part taxon-name-part-type="genus" reg="Sphecomyia">Sphecomyia</tp:taxon-name-part><tp:taxon-name-part taxon-name-part-type="species" reg="cryptica">cryptica</tp:taxon-name-part></tp:taxon-name></italic><bold>D</bold><italic><tp:taxon-name><tp:taxon-name-part taxon-name-part-type="genus" reg="Sphecomyia">Sphecomyia</tp:taxon-name-part><tp:taxon-name-part taxon-name-part-type="species" reg="weismani">weismani</tp:taxon-name-part></tp:taxon-name></italic><bold>E</bold><italic><tp:taxon-name><tp:taxon-name-part taxon-name-part-type="genus" reg="Sphecomyia">Sphecomyia</tp:taxon-name-part><tp:taxon-name-part taxon-name-part-type="species" reg="oraria">oraria</tp:taxon-name-part></tp:taxon-name></italic><bold>F</bold><italic><tp:taxon-name><tp:taxon-name-part taxon-name-part-type="genus" reg="Sphecomyia">Sphecomyia</tp:taxon-name-part><tp:taxon-name-part taxon-name-part-type="species" reg="pattonii">pattonii</tp:taxon-name-part></tp:taxon-name></italic>.</p></caption><graphic xmlns:xlink="http://www.w3.org/1999/xlink" xlink:href="zookeys-836-015-g007.jpg" position="float" orientation="portrait" xlink:type="simple" id="oo_291715.jpg"/></fig><fig id="F8" position="float" orientation="portrait"><label>Figure 8.</label><caption><p><italic><tp:taxon-name><tp:taxon-name-part taxon-name-part-type="genus" reg="Sphecomyia">Sphecomyia</tp:taxon-name-part><tp:taxon-name-part taxon-name-part-type="species" reg="pattonii">pattonii</tp:taxon-name-part></tp:taxon-name></italic> group lateral habitus. <bold>A</bold><italic><tp:taxon-name><tp:taxon-name-part taxon-name-part-type="genus" reg="Sphecomyia">Sphecomyia</tp:taxon-name-part><tp:taxon-name-part taxon-name-part-type="species" reg="dyari">dyari</tp:taxon-name-part></tp:taxon-name></italic><bold>B</bold><italic><tp:taxon-name><tp:taxon-name-part taxon-name-part-type="genus" reg="Sphecomyia">Sphecomyia</tp:taxon-name-part><tp:taxon-name-part taxon-name-part-type="species" reg="hoguei">hoguei</tp:taxon-name-part></tp:taxon-name></italic><bold>C</bold><italic><tp:taxon-name><tp:taxon-name-part taxon-name-part-type="genus" reg="Sphecomyia">Sphecomyia</tp:taxon-name-part><tp:taxon-name-part taxon-name-part-type="species" reg="cryptica">cryptica</tp:taxon-name-part></tp:taxon-name></italic><bold>D</bold><italic><tp:taxon-name><tp:taxon-name-part taxon-name-part-type="genus" reg="Sphecomyia">Sphecomyia</tp:taxon-name-part><tp:taxon-name-part taxon-name-part-type="species" reg="weismani">weismani</tp:taxon-name-part></tp:taxon-name></italic><bold>E</bold><italic><tp:taxon-name><tp:taxon-name-part taxon-name-part-type="genus" reg="Sphecomyia">Sphecomyia</tp:taxon-name-part><tp:taxon-name-part taxon-name-part-type="species" reg="oraria">oraria</tp:taxon-name-part></tp:taxon-name></italic><bold>F</bold><italic><tp:taxon-name><tp:taxon-name-part taxon-name-part-type="genus" reg="Sphecomyia">Sphecomyia</tp:taxon-name-part><tp:taxon-name-part taxon-name-part-type="species" reg="pattonii">pattonii</tp:taxon-name-part></tp:taxon-name></italic>.</p></caption><graphic xmlns:xlink="http://www.w3.org/1999/xlink" xlink:href="zookeys-836-015-g008.jpg" position="float" orientation="portrait" xlink:type="simple" id="oo_291716.jpg"/></fig><fig id="F9" position="float" orientation="portrait"><label>Figure 9.</label><caption><p><italic><tp:taxon-name><tp:taxon-name-part taxon-name-part-type="genus" reg="Sphecomyia">Sphecomyia</tp:taxon-name-part><tp:taxon-name-part taxon-name-part-type="species" reg="pattonii">pattonii</tp:taxon-name-part></tp:taxon-name></italic> group male genitalia, lateral view. <bold>A</bold><italic><tp:taxon-name><tp:taxon-name-part taxon-name-part-type="genus" reg="Sphecomyia">Sphecomyia</tp:taxon-name-part><tp:taxon-name-part taxon-name-part-type="species" reg="dyari">dyari</tp:taxon-name-part></tp:taxon-name></italic><bold>B</bold><italic><tp:taxon-name><tp:taxon-name-part taxon-name-part-type="genus" reg="Sphecomyia">Sphecomyia</tp:taxon-name-part><tp:taxon-name-part taxon-name-part-type="species" reg="hoguei">hoguei</tp:taxon-name-part></tp:taxon-name></italic><bold>C</bold><italic><tp:taxon-name><tp:taxon-name-part taxon-name-part-type="genus" reg="Sphecomyia">Sphecomyia</tp:taxon-name-part><tp:taxon-name-part taxon-name-part-type="species" reg="cryptica">cryptica</tp:taxon-name-part></tp:taxon-name></italic><bold>D</bold><italic><tp:taxon-name><tp:taxon-name-part taxon-name-part-type="genus" reg="Sphecomyia">Sphecomyia</tp:taxon-name-part><tp:taxon-name-part taxon-name-part-type="species" reg="weismani">weismani</tp:taxon-name-part></tp:taxon-name></italic><bold>E</bold><italic><tp:taxon-name><tp:taxon-name-part taxon-name-part-type="genus" reg="Sphecomyia">Sphecomyia</tp:taxon-name-part><tp:taxon-name-part taxon-name-part-type="species" reg="oraria">oraria</tp:taxon-name-part></tp:taxon-name></italic><bold>F</bold><italic><tp:taxon-name><tp:taxon-name-part taxon-name-part-type="genus" reg="Sphecomyia">Sphecomyia</tp:taxon-name-part><tp:taxon-name-part taxon-name-part-type="species" reg="pattonii">pattonii</tp:taxon-name-part></tp:taxon-name></italic>.</p></caption><graphic xmlns:xlink="http://www.w3.org/1999/xlink" xlink:href="zookeys-836-015-g009.jpg" position="float" orientation="portrait" xlink:type="simple" id="oo_291717.jpg"/></fig><fig id="F21" position="float" orientation="portrait"><label>Figure 21.</label><caption><p><italic><tp:taxon-name><tp:taxon-name-part taxon-name-part-type="genus" reg="Sternite">Sternite</tp:taxon-name-part><tp:taxon-name-part taxon-name-part-type="species" reg="pruinosity">pruinosity</tp:taxon-name-part></tp:taxon-name></italic>. <bold>A</bold><italic><tp:taxon-name><tp:taxon-name-part taxon-name-part-type="genus" reg="Sphecomyia">Sphecomyia</tp:taxon-name-part><tp:taxon-name-part taxon-name-part-type="species" reg="cryptica">cryptica</tp:taxon-name-part></tp:taxon-name></italic><bold>B</bold><italic><tp:taxon-name><tp:taxon-name-part taxon-name-part-type="genus" reg="Sphecomyia">Sphecomyia</tp:taxon-name-part><tp:taxon-name-part taxon-name-part-type="species" reg="dyari">dyari</tp:taxon-name-part></tp:taxon-name></italic><bold>C</bold><italic><tp:taxon-name><tp:taxon-name-part taxon-name-part-type="genus" reg="Sphecomyia">Sphecomyia</tp:taxon-name-part><tp:taxon-name-part taxon-name-part-type="species" reg="oraria">oraria</tp:taxon-name-part></tp:taxon-name></italic><bold>D</bold><italic><tp:taxon-name><tp:taxon-name-part taxon-name-part-type="genus" reg="Sphecomyia">Sphecomyia</tp:taxon-name-part><tp:taxon-name-part taxon-name-part-type="species" reg="vittata">vittata</tp:taxon-name-part></tp:taxon-name></italic><bold>E</bold><italic><tp:taxon-name><tp:taxon-name-part taxon-name-part-type="genus" reg="Sphecomyia">Sphecomyia</tp:taxon-name-part><tp:taxon-name-part taxon-name-part-type="species" reg="vespiformis">vespiformis</tp:taxon-name-part></tp:taxon-name></italic><bold>F</bold><italic><tp:taxon-name><tp:taxon-name-part taxon-name-part-type="genus" reg="Sphecomyia">Sphecomyia</tp:taxon-name-part><tp:taxon-name-part taxon-name-part-type="species" reg="interrupta">interrupta</tp:taxon-name-part></tp:taxon-name></italic><bold>G</bold><italic><tp:taxon-name><tp:taxon-name-part taxon-name-part-type="genus" reg="Sphecomyia">Sphecomyia</tp:taxon-name-part><tp:taxon-name-part taxon-name-part-type="species" reg="brevicornis">brevicornis</tp:taxon-name-part></tp:taxon-name></italic><bold>H</bold><italic><tp:taxon-name><tp:taxon-name-part taxon-name-part-type="genus" reg="Sphecomyia">Sphecomyia</tp:taxon-name-part><tp:taxon-name-part taxon-name-part-type="species" reg="brevicornis">brevicornis</tp:taxon-name-part></tp:taxon-name></italic>.</p></caption><graphic xmlns:xlink="http://www.w3.org/1999/xlink" xlink:href="zookeys-836-015-g021.jpg" position="float" orientation="portrait" xlink:type="simple" id="oo_291729.jpg"/></fig><fig id="F25" position="float" orientation="portrait"><label>Figure 25.</label><caption><p><italic><tp:taxon-name><tp:taxon-name-part taxon-name-part-type="genus" reg="Sphecomyia">Sphecomyia</tp:taxon-name-part><tp:taxon-name-part taxon-name-part-type="species" reg="pattonii">pattonii</tp:taxon-name-part></tp:taxon-name></italic> group distribution.</p></caption><graphic xmlns:xlink="http://www.w3.org/1999/xlink" xlink:href="zookeys-836-015-g025.jpg" position="float" orientation="portrait" xlink:type="simple" id="oo_291733.jpg"/></fig></tp:treatment-sec><ref-list><ref id="B78"><mixed-citation xmlns:xlink="http://www.w3.org/1999/xlink" xlink:type="simple"><person-group><name name-style="western"><surname>Shannon</surname><given-names>RC</given-names></name></person-group> (<year>1925</year>) <article-title>North American <italic><tp:taxon-name><tp:taxon-name-part taxon-name-part-type="genus">Sphecomyia</tp:taxon-name-part></tp:taxon-name></italic> (<tp:taxon-name><tp:taxon-name-part taxon-name-part-type="order">Diptera</tp:taxon-name-part></tp:taxon-name>, <tp:taxon-name><tp:taxon-name-part taxon-name-part-type="family">Syrphidae</tp:taxon-name-part></tp:taxon-name>).</article-title><source>Pan-Pacific Entomologist</source><volume>2</volume>: <fpage>43</fpage>–<lpage>44</lpage>.</mixed-citation></ref><ref id="B105"><mixed-citation xmlns:xlink="http://www.w3.org/1999/xlink" xlink:type="simple"><person-group><name name-style="western"><surname>Vockeroth</surname><given-names>JR</given-names></name></person-group> (<year>1965</year>) <article-title>A new species of <italic><tp:taxon-name><tp:taxon-name-part taxon-name-part-type="genus">Sphecomyia</tp:taxon-name-part></tp:taxon-name></italic> from British Columbia (<tp:taxon-name><tp:taxon-name-part taxon-name-part-type="order">Diptera</tp:taxon-name-part></tp:taxon-name>: <tp:taxon-name><tp:taxon-name-part taxon-name-part-type="family">Syrphidae</tp:taxon-name-part></tp:taxon-name>).</article-title><source>The Canadian Entomologist</source><volume>97</volume>: <fpage>86</fpage>–<lpage>88</lpage>. <ext-link xlink:type="simple" ext-link-type="doi" xlink:href="10.4039/Ent9786-1">https://doi.org/10.4039/Ent9786-1</ext-link></mixed-citation></ref><ref id="B93"><mixed-citation xmlns:xlink="http://www.w3.org/1999/xlink" xlink:type="simple"><person-group><name name-style="western"><surname>Stone</surname><given-names>A</given-names></name><name name-style="western"><surname>Sabrosky</surname><given-names>CW</given-names></name><name name-style="western"><surname>Wirth</surname><given-names>WW</given-names></name><name name-style="western"><surname>Foote</surname><given-names>RH</given-names></name><name name-style="western"><surname>Coulson</surname><given-names>JR</given-names></name></person-group> (<year>1965</year>) <source>A Catalog of the <tp:taxon-name><tp:taxon-name-part taxon-name-part-type="order">Diptera</tp:taxon-name-part></tp:taxon-name> of America North of Mexico. U.S.</source><publisher-name>Department of Agriculture Handbook</publisher-name>, <publisher-loc>Washington, D.C.</publisher-loc>, <size units="page">1696 pp</size>.</mixed-citation></ref><ref id="B112"><mixed-citation xmlns:xlink="http://www.w3.org/1999/xlink" xlink:type="simple"><person-group><name name-style="western"><surname>Weisman</surname><given-names>KE</given-names></name></person-group> (<year>1965</year>) <article-title>The male genitalia of the genus <italic><tp:taxon-name><tp:taxon-name-part taxon-name-part-type="genus">Sphecomyia</tp:taxon-name-part></tp:taxon-name></italic> Latreille (<tp:taxon-name><tp:taxon-name-part taxon-name-part-type="order">Diptera</tp:taxon-name-part></tp:taxon-name>: <tp:taxon-name><tp:taxon-name-part taxon-name-part-type="family">Syrphidae</tp:taxon-name-part></tp:taxon-name>).</article-title><source>Entomological News</source><volume>76</volume>: <fpage>264</fpage>–<lpage>272</lpage>. <ext-link xlink:type="simple" ext-link-type="uri" xlink:href="https://biodiversitylibrary.org/page/2708603">https://biodiversitylibrary.org/page/2708603</ext-link></mixed-citation></ref><ref id="B113"><mixed-citation xmlns:xlink="http://www.w3.org/1999/xlink" xlink:type="simple"><person-group><name name-style="western"><surname>Weisman</surname><given-names>KE</given-names></name></person-group> (<year>1966a</year>) <article-title>Distribution of the genus <italic><tp:taxon-name><tp:taxon-name-part taxon-name-part-type="genus">Sphecomyia</tp:taxon-name-part></tp:taxon-name></italic> Latreille (<tp:taxon-name><tp:taxon-name-part taxon-name-part-type="order">Diptera</tp:taxon-name-part></tp:taxon-name>: <tp:taxon-name><tp:taxon-name-part taxon-name-part-type="family">Syrphidae</tp:taxon-name-part></tp:taxon-name>).</article-title><source>Entomological News</source><volume>77</volume>: <fpage>50</fpage>–<lpage>56</lpage>. <ext-link xlink:type="simple" ext-link-type="uri" xlink:href="https://biodiversitylibrary.org/page/2705798">https://biodiversitylibrary.org/page/2705798</ext-link></mixed-citation></ref><ref id="B114"><mixed-citation xmlns:xlink="http://www.w3.org/1999/xlink" xlink:type="simple"><person-group><name name-style="western"><surname>Weisman</surname><given-names>KE</given-names></name></person-group> (<year>1966b</year>) <article-title><italic><tp:taxon-name><tp:taxon-name-part taxon-name-part-type="genus">Sphecomyia</tp:taxon-name-part></tp:taxon-name></italic> (<tp:taxon-name><tp:taxon-name-part taxon-name-part-type="order">Diptera</tp:taxon-name-part></tp:taxon-name>: <tp:taxon-name><tp:taxon-name-part taxon-name-part-type="family">Syrphidae</tp:taxon-name-part></tp:taxon-name>) a Taxonomic and Descriptive Analysis.</article-title><source>Entomological News</source><volume>77</volume>: <fpage>189</fpage>–<lpage>199</lpage>. <ext-link xlink:type="simple" ext-link-type="uri" xlink:href="https://biodiversitylibrary.org/page/2705959">https://biodiversitylibrary.org/page/2705959</ext-link></mixed-citation></ref><ref id="B95"><mixed-citation xmlns:xlink="http://www.w3.org/1999/xlink" xlink:type="simple"><person-group><name name-style="western"><surname>Telford</surname><given-names>HS</given-names></name></person-group> (<year>1975</year>) <article-title>Records of flower flies (<tp:taxon-name><tp:taxon-name-part taxon-name-part-type="family">Syrphidae</tp:taxon-name-part></tp:taxon-name>: <tp:taxon-name><tp:taxon-name-part taxon-name-part-type="order">Diptera</tp:taxon-name-part></tp:taxon-name>) of Washington state.</article-title><source>Melanderia</source><volume>22</volume>: <fpage>1</fpage>–<lpage>24</lpage>.</mixed-citation></ref></ref-list></tp:taxon-treatment>
