# Supplementary material for: Revision of world Sphecomyia Latreille (Diptera, Syrphidae)
Source: Zookeys. 2019 Apr 8;836:15–79. doi: 10.3897/zookeys.836.30326 (PMC6477872; doi:10.3897/zookeys.836.30326)
Supplement: XML Treatment for Sphecomyia metallica [file zookeys.836.30326-treatment9.xml]

<!DOCTYPE tp:taxon-treatment
  PUBLIC "-//TaxonX//DTD Taxonomic Treatment Publishing DTD v0 20100105//EN" "tax-treatment-NSO.dtd">
<tp:taxon-treatment xmlns:tp="http://www.plazi.org/taxpub"><tp:treatment-meta><kwd-group><label>Taxon classification</label><kwd><named-content xmlns:xlink="http://www.w3.org/1999/xlink" content-type="kingdom">Animalia</named-content></kwd><kwd><named-content xmlns:xlink="http://www.w3.org/1999/xlink" content-type="order">Diptera</named-content></kwd><kwd><named-content xmlns:xlink="http://www.w3.org/1999/xlink" content-type="family">Syrphidae</named-content></kwd></kwd-group><mixed-citation publication-type="journal"><person-group><name><surname>M. Moran</surname><given-names>Kevin</given-names></name><name><surname>H. Skevington</surname><given-names>Jeffrey</given-names></name></person-group><article-title>Revision of world <italic><tp:taxon-name><tp:taxon-name-part taxon-name-part-type="genus" reg="Sphecomyia">Sphecomyia</tp:taxon-name-part></tp:taxon-name></italic> Latreille (<tp:taxon-name><tp:taxon-name-part taxon-name-part-type="order">Diptera</tp:taxon-name-part></tp:taxon-name>, <tp:taxon-name><tp:taxon-name-part taxon-name-part-type="family">Syrphidae</tp:taxon-name-part></tp:taxon-name>)</article-title><source>Zookeys</source><day>08</day><month>4</month><year>2019</year><volume>836</volume><fpage>15</fpage><lpage>79</lpage><pub-id pub-id-type="doi">10.3897/zookeys.836.30326</pub-id></mixed-citation></tp:treatment-meta><tp:nomenclature><tp:taxon-name>
              <tp:taxon-name-part taxon-name-part-type="genus" reg="Sphecomyia">Sphecomyia</tp:taxon-name-part>
              <tp:taxon-name-part taxon-name-part-type="species" reg="metallica">metallica</tp:taxon-name-part>
            </tp:taxon-name><tp:taxon-authority>(Bigot, 1882), stat. rev. and</tp:taxon-authority><tp:taxon-status xmlns:xlink="http://www.w3.org/1999/xlink" xlink:type="simple">comb. n.</tp:taxon-status><xref ref-type="fig" rid="F2">Figs 2H</xref><xref ref-type="fig" rid="F4">, 4B</xref><xref ref-type="fig" rid="F16">, 16E</xref><xref ref-type="fig" rid="F17">, 17E</xref><xref ref-type="fig" rid="F18">, 18E</xref><xref ref-type="fig" rid="F26">, 26</xref><tp:nomenclature-citation-list><tp:nomenclature-citation><tp:taxon-name>
                  <tp:taxon-name-part taxon-name-part-type="genus" reg="Eurhinomallota">Eurhinomallota</tp:taxon-name-part>
                  <tp:taxon-name-part taxon-name-part-type="species" reg="metallica">metallica</tp:taxon-name-part>
                </tp:taxon-name><comment><xref ref-type="bibr" rid="B6">Bigot 1882</xref>: 78. Type Locality: ?California [see below] [UMO]</comment></tp:nomenclature-citation><tp:nomenclature-citation><tp:taxon-name>
                  <tp:taxon-name-part taxon-name-part-type="genus" reg="Brachymyia">Brachymyia</tp:taxon-name-part>
                  <tp:taxon-name-part taxon-name-part-type="species" reg="lupina">lupina</tp:taxon-name-part>
                </tp:taxon-name><comment><xref ref-type="bibr" rid="B117">Williston 1882a</xref>: 77. Type Locality: California. <bold>Syn. nov.</bold> [<named-content xmlns:xlink="http://www.w3.org/1999/xlink" content-type="dwc:institutional_code" xlink:type="simple">USNM</named-content>]</comment></tp:nomenclature-citation><tp:nomenclature-citation><tp:taxon-name>
                  <tp:taxon-name-part taxon-name-part-type="genus" reg="Eurhinomallota">Eurhinomallota</tp:taxon-name-part>
                  <tp:taxon-name-part taxon-name-part-type="species" reg="lupina">lupina</tp:taxon-name-part>
                </tp:taxon-name><comment><xref ref-type="bibr" rid="B118">Williston 1882b</xref>: 330.</comment></tp:nomenclature-citation><tp:nomenclature-citation><tp:taxon-name>
                  <tp:taxon-name-part taxon-name-part-type="genus" reg="Criorhina">Criorhina</tp:taxon-name-part>
                  <tp:taxon-name-part taxon-name-part-type="species" reg="lupina">lupina</tp:taxon-name-part>
                </tp:taxon-name><comment><xref ref-type="bibr" rid="B119">Williston 1886</xref>: 209 – <xref ref-type="bibr" rid="B47">Kertész 1910</xref>: 288; <xref ref-type="bibr" rid="B22">Curran 1925</xref>f: 157; <xref ref-type="bibr" rid="B16">Byers et al. 1962</xref>: 167; <xref ref-type="bibr" rid="B63">Nayar 1968</xref>: 297; Cole and Schlinger 1969: 330; <xref ref-type="bibr" rid="B95">Telford 1975</xref>: 20.</comment></tp:nomenclature-citation></tp:nomenclature-citation-list></tp:nomenclature><tp:treatment-sec sec-type="diagnosis" id="SECID0ETHCI"><title>Diagnosis.</title><p><italic><tp:taxon-name><tp:taxon-name-part taxon-name-part-type="genus" reg="Sphecomyia">Sphecomyia</tp:taxon-name-part><tp:taxon-name-part taxon-name-part-type="species" reg="metallica">metallica</tp:taxon-name-part></tp:taxon-name></italic> is not easily confused with any other congeneric as it is the only species which is long pilose and also completely pruinose on the scutum and scutellum.</p></tp:treatment-sec><tp:treatment-sec sec-type="redescription" id="SECID0EEICI"><title>Redescription.</title><p><bold>Male.</bold> Body length: 9.2–13.2 mm. Wing length: 7.9–10.7 mm. <bold><italic>Head.</italic></bold> Face silver pruinose with shiny, black, medial vitta extending from oral margin to tubercle; frons broad, about as long as broad at antenna, as broad at vertex as at antenna, pale pilose and silver pruinose; vertex polygonal, slightly longer than broad, silver pruinose, with ocellar triangle pale pilose; postocular border silver; postocular and occipital pile pale; broadly dichoptic in male; antenna black, pale pilose, length of segments roughly in a 3:3:2 ratio.</p><p><bold><italic>Thorax.</italic></bold> Black; long pilose; postpronotum, scutum, scutellum, postalar callus, proepimeron, posterior anepisternum pale pilose; posterior katepisternum pale pilose with broadly separated patches; anterior anepimeron pale pilose; metasternum pale pilose; postpronotum, mesonotum, broad posterior margin of anepisternum, dorso-posterior corner of katepisternum and anepimeron silver pruinose.</p><p><bold><italic>Legs.</italic></bold> Foreleg black, except extreme apex of femur and anterior third of tibia reddish-yellow; mid and hind leg similar; tarsi not modified; leg pale pilose; hind coxa silver pruinose.</p><p><bold><italic>Wing.</italic></bold> Hyaline; wing completely microtrichose.</p><p><bold><italic>Abdomen.</italic></bold> Tergites and sternites shiny to sub-shiny, black with silver pruinosity as follows: tergite 1 completely silver pruinose; tergite 2 weakly silver pruinose; tergite 3 weakly silver pruinose along margins with thin, interrupted medial band; tergite 4 as tergite 3; sternites 1 to 4 completely silver pruinose; pile of abdomen long, pale.</p><p><bold><italic>Male genitalia.</italic></bold> Surstylus elongated, about 2½ times as long as broad, apex acute, with rounded curve, directed ventrally; pile on dorsal surface of surstylus, increasing in length posteriorly; minute spines on ventral surface and apical three-fourth of lateral inner and outer surface; basal fourth of the ventral surface of the surstylus produced into a lobe directed ventrally, with minute pubescence on ventral and lateral inner surface; cerci rounded, with conspicuous invagination on posterior border; aedeagus as in Fig. <xref ref-type="fig" rid="F2">2H</xref>.</p></tp:treatment-sec><tp:treatment-sec sec-type="Female" id="SECID0EWJCI"><title>Female.</title><p>Similar to male except normal sexual dimorphism and as follows: medial facial vittae extends past tubercle to terminate just below antenna.</p></tp:treatment-sec><tp:treatment-sec sec-type="distribution" id="SECID0E2JCI"><title>Distribution.</title><p>U.S.A.: California, Oregon (Fig. <xref ref-type="fig" rid="F26">26</xref>). Mostly restricted to California, with a short extension into coastal Oregon.</p></tp:treatment-sec><tp:treatment-sec sec-type="biology" id="SECID0EFKCI"><title>Biology.</title><p>Associated with lowland <italic><tp:taxon-name><tp:taxon-name-part taxon-name-part-type="genus" reg="Arctostaphylos">Arctostaphylos</tp:taxon-name-part></tp:taxon-name></italic> Adans. sp., more commonly known as manzanitas or bearberries. The plant ranges from small shrubs to trees of over 6 m. It has small, clustered, bell-shaped, pink or white flowers. Also collected on flowers of <italic><tp:taxon-name><tp:taxon-name-part taxon-name-part-type="genus" reg="Ribes">Ribes</tp:taxon-name-part><tp:taxon-name-part taxon-name-part-type="species" reg="sanguineum">sanguineum</tp:taxon-name-part></tp:taxon-name></italic> Pursh and <italic><tp:taxon-name><tp:taxon-name-part taxon-name-part-type="genus" reg="Ribes">Ribes</tp:taxon-name-part><tp:taxon-name-part taxon-name-part-type="species" reg="menziesii">menziesii</tp:taxon-name-part></tp:taxon-name></italic> Pursh. Due to their unusual flight period of December through mid-April, more research is necessary to reveal the true distribution of the species.</p></tp:treatment-sec><tp:treatment-sec sec-type="remarks" id="SECID0EILCI"><title>Remarks.</title><p>Although the type locality is listed as Mexico, the authors believe that the type is from current-day California as it was collected prior to 1848 when the state was still part of Mexico.</p><p>Contrary to the previous treatment, <italic><tp:taxon-name><tp:taxon-name-part taxon-name-part-type="genus" reg="Eurhinomallota">Eurhinomallota</tp:taxon-name-part><tp:taxon-name-part taxon-name-part-type="species" reg="metallica">metallica</tp:taxon-name-part></tp:taxon-name></italic> Bigot, 1882 is senior to <italic><tp:taxon-name><tp:taxon-name-part taxon-name-part-type="genus" reg="Brachymyia">Brachymyia</tp:taxon-name-part><tp:taxon-name-part taxon-name-part-type="species" reg="lupina">lupina</tp:taxon-name-part></tp:taxon-name></italic> Williston, 1882. Bigot’s name was published in the bimonthly Bulletin de la Société entomologique de France in March of 1882. Williston’s name was published in the April 1882 issue of the Canadian Entomologist. The improper treatment arose because the Bulletin itself was obscure until recently, with the Annales de la Société entomologique de France, the annually published compilation, taken as the date of publication for many species.</p><p>The combination of <italic><tp:taxon-name><tp:taxon-name-part taxon-name-part-type="genus" reg="Eurhinomallota">Eurhinomallota</tp:taxon-name-part></tp:taxon-name></italic> with <italic><tp:taxon-name><tp:taxon-name-part taxon-name-part-type="genus" reg="Sphecomyia">Sphecomyia</tp:taxon-name-part></tp:taxon-name></italic> is supported by the type species’ possession of all characters used to distinguish <italic><tp:taxon-name><tp:taxon-name-part taxon-name-part-type="genus" reg="Sphecomyia">Sphecomyia</tp:taxon-name-part></tp:taxon-name></italic> from other <tp:taxon-name><tp:taxon-name-part taxon-name-part-type="subtribe">Criorhinina</tp:taxon-name-part></tp:taxon-name>. This decision is further supported by molecular evidence showing a close relationship with <italic><tp:taxon-name><tp:taxon-name-part taxon-name-part-type="genus" reg="Sphecomyia">Sphecomyia</tp:taxon-name-part></tp:taxon-name></italic>, i.e., the present <abbrev xmlns:xlink="http://www.w3.org/1999/xlink" xlink:title="cytochrome coxidase subunit I" id="ABBRID0EINCI" xlink:type="simple">COI</abbrev> gene tree (Fig. <xref ref-type="fig" rid="F27">27</xref>) and a multi-gene molecular phylogeny of the <tp:taxon-name><tp:taxon-name-part taxon-name-part-type="subtribe">Criorhinina</tp:taxon-name-part></tp:taxon-name> which will be presented in an upcoming paper. It is the authors opinion that combination with <italic><tp:taxon-name><tp:taxon-name-part taxon-name-part-type="genus" reg="Sphecomyia">Sphecomyia</tp:taxon-name-part></tp:taxon-name></italic>, as opposed to resurrecting the concept as a monotypic genus, serves to emphasize its relationship with the group.</p></tp:treatment-sec><tp:treatment-sec><!--Section generated to contain objects referenced in tp:taxon-treatment.--><fig id="F2" position="float" orientation="portrait"><label>Figure 2.</label><caption><p>Aedaegal structure of <italic><tp:taxon-name><tp:taxon-name-part taxon-name-part-type="genus" reg="Sphecomyia">Sphecomyia</tp:taxon-name-part></tp:taxon-name></italic>. <bold>A</bold><italic><tp:taxon-name><tp:taxon-name-part taxon-name-part-type="genus" reg="Sphecomyia">Sphecomyia</tp:taxon-name-part><tp:taxon-name-part taxon-name-part-type="species" reg="aino">aino</tp:taxon-name-part></tp:taxon-name></italic><bold>B</bold><italic><tp:taxon-name><tp:taxon-name-part taxon-name-part-type="genus" reg="Sphecomyia">Sphecomyia</tp:taxon-name-part><tp:taxon-name-part taxon-name-part-type="species" reg="brevicornis">brevicornis</tp:taxon-name-part></tp:taxon-name></italic><bold>C</bold><italic><tp:taxon-name><tp:taxon-name-part taxon-name-part-type="genus" reg="Sphecomyia">Sphecomyia</tp:taxon-name-part><tp:taxon-name-part taxon-name-part-type="species" reg="columbiana">columbiana</tp:taxon-name-part></tp:taxon-name></italic><bold>D</bold><italic><tp:taxon-name><tp:taxon-name-part taxon-name-part-type="genus" reg="Sphecomyia">Sphecomyia</tp:taxon-name-part><tp:taxon-name-part taxon-name-part-type="species" reg="cryptica">cryptica</tp:taxon-name-part></tp:taxon-name></italic><bold>E</bold><italic><tp:taxon-name><tp:taxon-name-part taxon-name-part-type="genus" reg="Sphecomyia">Sphecomyia</tp:taxon-name-part><tp:taxon-name-part taxon-name-part-type="species" reg="dyari">dyari</tp:taxon-name-part></tp:taxon-name></italic><bold>F</bold><italic><tp:taxon-name><tp:taxon-name-part taxon-name-part-type="genus" reg="Sphecomyia">Sphecomyia</tp:taxon-name-part><tp:taxon-name-part taxon-name-part-type="species" reg="hougei">hougei</tp:taxon-name-part></tp:taxon-name></italic><bold>G</bold><italic><tp:taxon-name><tp:taxon-name-part taxon-name-part-type="genus" reg="Sphecomyia">Sphecomyia</tp:taxon-name-part><tp:taxon-name-part taxon-name-part-type="species" reg="interrupta">interrupta</tp:taxon-name-part></tp:taxon-name></italic><bold>H</bold><italic><tp:taxon-name><tp:taxon-name-part taxon-name-part-type="genus" reg="Sphecomyia">Sphecomyia</tp:taxon-name-part><tp:taxon-name-part taxon-name-part-type="species" reg="metallica">metallica</tp:taxon-name-part></tp:taxon-name></italic><bold>I</bold><italic><tp:taxon-name><tp:taxon-name-part taxon-name-part-type="genus" reg="Sphecomyia">Sphecomyia</tp:taxon-name-part><tp:taxon-name-part taxon-name-part-type="species" reg="oraria">oraria</tp:taxon-name-part></tp:taxon-name></italic><bold>J</bold><italic><tp:taxon-name><tp:taxon-name-part taxon-name-part-type="genus" reg="Sphecomyia">Sphecomyia</tp:taxon-name-part><tp:taxon-name-part taxon-name-part-type="species" reg="pattonii">pattonii</tp:taxon-name-part></tp:taxon-name></italic><bold>K</bold><italic><tp:taxon-name><tp:taxon-name-part taxon-name-part-type="genus" reg="Sphecomyia">Sphecomyia</tp:taxon-name-part><tp:taxon-name-part taxon-name-part-type="species" reg="sexmaculata">sexmaculata</tp:taxon-name-part></tp:taxon-name></italic><bold>L</bold><italic><tp:taxon-name><tp:taxon-name-part taxon-name-part-type="genus" reg="Sphecomyia">Sphecomyia</tp:taxon-name-part><tp:taxon-name-part taxon-name-part-type="species" reg="tsherepanovi">tsherepanovi</tp:taxon-name-part></tp:taxon-name></italic><bold>M</bold><italic><tp:taxon-name><tp:taxon-name-part taxon-name-part-type="genus" reg="Sphecomyia">Sphecomyia</tp:taxon-name-part><tp:taxon-name-part taxon-name-part-type="species" reg="vespiformis">vespiformis</tp:taxon-name-part></tp:taxon-name></italic><bold>N</bold><italic><tp:taxon-name><tp:taxon-name-part taxon-name-part-type="genus" reg="Sphecomyia">Sphecomyia</tp:taxon-name-part><tp:taxon-name-part taxon-name-part-type="species" reg="vittata">vittata</tp:taxon-name-part></tp:taxon-name></italic><bold>O</bold><italic><tp:taxon-name><tp:taxon-name-part taxon-name-part-type="genus" reg="Sphecomyia">Sphecomyia</tp:taxon-name-part><tp:taxon-name-part taxon-name-part-type="species" reg="weismani">weismani</tp:taxon-name-part></tp:taxon-name></italic>.</p></caption><graphic xmlns:xlink="http://www.w3.org/1999/xlink" xlink:href="zookeys-836-015-g002.jpg" position="float" orientation="portrait" xlink:type="simple" id="oo_291710.jpg"/></fig><fig id="F4" position="float" orientation="portrait"><label>Figure 4.</label><caption><p><italic><tp:taxon-name><tp:taxon-name-part taxon-name-part-type="genus" reg="Sphecomyia">Sphecomyia</tp:taxon-name-part></tp:taxon-name></italic> ♂ frontal habitus. <bold>A</bold><italic><tp:taxon-name><tp:taxon-name-part taxon-name-part-type="genus" reg="Sphecomyia">Sphecomyia</tp:taxon-name-part><tp:taxon-name-part taxon-name-part-type="species" reg="interrupta">interrupta</tp:taxon-name-part></tp:taxon-name></italic><bold>B</bold><italic><tp:taxon-name><tp:taxon-name-part taxon-name-part-type="genus" reg="Sphecomyia">Sphecomyia</tp:taxon-name-part><tp:taxon-name-part taxon-name-part-type="species" reg="metallica">metallica</tp:taxon-name-part></tp:taxon-name></italic><bold>C</bold><italic><tp:taxon-name><tp:taxon-name-part taxon-name-part-type="genus" reg="Sphecomyia">Sphecomyia</tp:taxon-name-part><tp:taxon-name-part taxon-name-part-type="species" reg="vespiformis">vespiformis</tp:taxon-name-part></tp:taxon-name></italic>.</p></caption><graphic xmlns:xlink="http://www.w3.org/1999/xlink" xlink:href="zookeys-836-015-g004.jpg" position="float" orientation="portrait" xlink:type="simple" id="oo_291712.jpg"/></fig><fig id="F16" position="float" orientation="portrait"><label>Figure 16.</label><caption><p><italic><tp:taxon-name><tp:taxon-name-part taxon-name-part-type="genus" reg="Sphecomyia">Sphecomyia</tp:taxon-name-part><tp:taxon-name-part taxon-name-part-type="species" reg="vittata">vittata</tp:taxon-name-part></tp:taxon-name></italic> group dorsal habitus. <bold>A</bold><italic><tp:taxon-name><tp:taxon-name-part taxon-name-part-type="genus" reg="Sphecomyia">Sphecomyia</tp:taxon-name-part><tp:taxon-name-part taxon-name-part-type="species" reg="brevicornis">brevicornis</tp:taxon-name-part></tp:taxon-name></italic><bold>B</bold><italic><tp:taxon-name><tp:taxon-name-part taxon-name-part-type="genus" reg="Sphecomyia">Sphecomyia</tp:taxon-name-part><tp:taxon-name-part taxon-name-part-type="species" reg="sexfasciata">sexfasciata</tp:taxon-name-part></tp:taxon-name></italic><bold>C</bold><italic><tp:taxon-name><tp:taxon-name-part taxon-name-part-type="genus" reg="Sphecomyia">Sphecomyia</tp:taxon-name-part><tp:taxon-name-part taxon-name-part-type="species" reg="interrupta">interrupta</tp:taxon-name-part></tp:taxon-name></italic><bold>D</bold><italic><tp:taxon-name><tp:taxon-name-part taxon-name-part-type="genus" reg="Sphecomyia">Sphecomyia</tp:taxon-name-part><tp:taxon-name-part taxon-name-part-type="species" reg="vespiformis">vespiformis</tp:taxon-name-part></tp:taxon-name></italic><bold>E</bold><italic><tp:taxon-name><tp:taxon-name-part taxon-name-part-type="genus" reg="Sphecomyia">Sphecomyia</tp:taxon-name-part><tp:taxon-name-part taxon-name-part-type="species" reg="metallica">metallica</tp:taxon-name-part></tp:taxon-name></italic><bold>F</bold><italic><tp:taxon-name><tp:taxon-name-part taxon-name-part-type="genus" reg="Sphecomyia">Sphecomyia</tp:taxon-name-part><tp:taxon-name-part taxon-name-part-type="species" reg="vittata">vittata</tp:taxon-name-part></tp:taxon-name></italic>,</p></caption><graphic xmlns:xlink="http://www.w3.org/1999/xlink" xlink:href="zookeys-836-015-g016.jpg" position="float" orientation="portrait" xlink:type="simple" id="oo_291724.jpg"/></fig><fig id="F17" position="float" orientation="portrait"><label>Figure 17.</label><caption><p><italic><tp:taxon-name><tp:taxon-name-part taxon-name-part-type="genus" reg="Sphecomyia">Sphecomyia</tp:taxon-name-part><tp:taxon-name-part taxon-name-part-type="species" reg="vittata">vittata</tp:taxon-name-part></tp:taxon-name></italic> group lateral habitus. <bold>A</bold><italic><tp:taxon-name><tp:taxon-name-part taxon-name-part-type="genus" reg="Sphecomyia">Sphecomyia</tp:taxon-name-part><tp:taxon-name-part taxon-name-part-type="species" reg="brevicornis">brevicornis</tp:taxon-name-part></tp:taxon-name></italic><bold>B</bold><italic><tp:taxon-name><tp:taxon-name-part taxon-name-part-type="genus" reg="Sphecomyia">Sphecomyia</tp:taxon-name-part><tp:taxon-name-part taxon-name-part-type="species" reg="sexfasciata">sexfasciata</tp:taxon-name-part></tp:taxon-name></italic><bold>C</bold><italic><tp:taxon-name><tp:taxon-name-part taxon-name-part-type="genus" reg="Sphecomyia">Sphecomyia</tp:taxon-name-part><tp:taxon-name-part taxon-name-part-type="species" reg="interrupta">interrupta</tp:taxon-name-part></tp:taxon-name></italic><bold>D</bold><italic><tp:taxon-name><tp:taxon-name-part taxon-name-part-type="genus" reg="Sphecomyia">Sphecomyia</tp:taxon-name-part><tp:taxon-name-part taxon-name-part-type="species" reg="vespiformis">vespiformis</tp:taxon-name-part></tp:taxon-name></italic><bold>E</bold><italic><tp:taxon-name><tp:taxon-name-part taxon-name-part-type="genus" reg="Sphecomyia">Sphecomyia</tp:taxon-name-part><tp:taxon-name-part taxon-name-part-type="species" reg="metallica">metallica</tp:taxon-name-part></tp:taxon-name></italic><bold>F</bold><italic><tp:taxon-name><tp:taxon-name-part taxon-name-part-type="genus" reg="Sphecomyia">Sphecomyia</tp:taxon-name-part><tp:taxon-name-part taxon-name-part-type="species" reg="vittata">vittata</tp:taxon-name-part></tp:taxon-name></italic></p></caption><graphic xmlns:xlink="http://www.w3.org/1999/xlink" xlink:href="zookeys-836-015-g017.jpg" position="float" orientation="portrait" xlink:type="simple" id="oo_291725.jpg"/></fig><fig id="F18" position="float" orientation="portrait"><label>Figure 18.</label><caption><p><italic><tp:taxon-name><tp:taxon-name-part taxon-name-part-type="genus" reg="Sphecomyia">Sphecomyia</tp:taxon-name-part><tp:taxon-name-part taxon-name-part-type="species" reg="vittata">vittata</tp:taxon-name-part></tp:taxon-name></italic> group male genitalia. <bold>A</bold><italic><tp:taxon-name><tp:taxon-name-part taxon-name-part-type="genus" reg="Sphecomyia">Sphecomyia</tp:taxon-name-part><tp:taxon-name-part taxon-name-part-type="species" reg="brevicornis">brevicornis</tp:taxon-name-part></tp:taxon-name></italic><bold>B</bold><italic><tp:taxon-name><tp:taxon-name-part taxon-name-part-type="genus" reg="Sphecomyia">Sphecomyia</tp:taxon-name-part><tp:taxon-name-part taxon-name-part-type="species" reg="sexfasciata">sexfasciata</tp:taxon-name-part></tp:taxon-name></italic><bold>C</bold><italic><tp:taxon-name><tp:taxon-name-part taxon-name-part-type="genus" reg="Sphecomyia">Sphecomyia</tp:taxon-name-part><tp:taxon-name-part taxon-name-part-type="species" reg="interrupta">interrupta</tp:taxon-name-part></tp:taxon-name></italic><bold>D</bold><italic><tp:taxon-name><tp:taxon-name-part taxon-name-part-type="genus" reg="Sphecomyia">Sphecomyia</tp:taxon-name-part><tp:taxon-name-part taxon-name-part-type="species" reg="vespiformis">vespiformis</tp:taxon-name-part></tp:taxon-name></italic><bold>E</bold><italic><tp:taxon-name><tp:taxon-name-part taxon-name-part-type="genus" reg="Sphecomyia">Sphecomyia</tp:taxon-name-part><tp:taxon-name-part taxon-name-part-type="species" reg="metallica">metallica</tp:taxon-name-part></tp:taxon-name></italic><bold>F</bold><italic><tp:taxon-name><tp:taxon-name-part taxon-name-part-type="genus" reg="Sphecomyia">Sphecomyia</tp:taxon-name-part><tp:taxon-name-part taxon-name-part-type="species" reg="vittata">vittata</tp:taxon-name-part></tp:taxon-name></italic>.</p></caption><graphic xmlns:xlink="http://www.w3.org/1999/xlink" xlink:href="zookeys-836-015-g018.jpg" position="float" orientation="portrait" xlink:type="simple" id="oo_291726.jpg"/></fig><fig id="F26" position="float" orientation="portrait"><label>Figure 26.</label><caption><p><italic><tp:taxon-name><tp:taxon-name-part taxon-name-part-type="genus" reg="Sphecomyia">Sphecomyia</tp:taxon-name-part><tp:taxon-name-part taxon-name-part-type="species" reg="pattonii">pattonii</tp:taxon-name-part></tp:taxon-name></italic> group (cont.) and <italic><tp:taxon-name><tp:taxon-name-part taxon-name-part-type="genus" reg="Sphecomyia">Sphecomyia</tp:taxon-name-part><tp:taxon-name-part taxon-name-part-type="species" reg="metallica">metallica</tp:taxon-name-part></tp:taxon-name></italic> distribution.</p></caption><graphic xmlns:xlink="http://www.w3.org/1999/xlink" xlink:href="zookeys-836-015-g026.jpg" position="float" orientation="portrait" xlink:type="simple" id="oo_291734.jpg"/></fig><fig id="F27" position="float" orientation="portrait"><label>Figure 27.</label><caption><p>Neighbor Joining Tree.</p></caption><graphic xmlns:xlink="http://www.w3.org/1999/xlink" xlink:href="zookeys-836-015-g027.jpg" position="float" orientation="portrait" xlink:type="simple" id="oo_291735.jpg"/></fig></tp:treatment-sec><ref-list><ref id="B6"><mixed-citation xmlns:xlink="http://www.w3.org/1999/xlink" xlink:type="simple"><person-group><name name-style="western"><surname>Bigot</surname><given-names>JMF</given-names></name></person-group> (<year>1882</year>) Description de quatre genres nouveaux de la tribu des Syphides (<tp:taxon-name><tp:taxon-name-part taxon-name-part-type="family">Syrphidae</tp:taxon-name-part></tp:taxon-name> auctorum), ainsi que celles de deux nouvelles especes. Bulletin de la Société entomologique de France: 78–79. <ext-link xlink:type="simple" ext-link-type="uri" xlink:href="https://www.biodiversitylibrary.org/bibliography/51820">https://www.biodiversitylibrary.org/bibliography/51820</ext-link></mixed-citation></ref><ref id="B117"><mixed-citation xmlns:xlink="http://www.w3.org/1999/xlink" xlink:type="simple"><person-group><name name-style="western"><surname>Williston</surname><given-names>SW</given-names></name></person-group> (<year>1882a</year>) New or little known genera of North American <tp:taxon-name><tp:taxon-name-part taxon-name-part-type="family">Syrphidae</tp:taxon-name-part></tp:taxon-name>. Canadian Entomologist: 77–80. <ext-link xlink:type="simple" ext-link-type="doi" xlink:href="10.4039/Ent1477-4">https://doi.org/10.4039/Ent1477-4</ext-link></mixed-citation></ref><ref id="B118"><mixed-citation xmlns:xlink="http://www.w3.org/1999/xlink" xlink:type="simple"><person-group><name name-style="western"><surname>Williston</surname><given-names>SW</given-names></name></person-group> (<year>1882b</year>) <article-title>Contribution to a monograph of the North American <tp:taxon-name><tp:taxon-name-part taxon-name-part-type="family">Syrphidae</tp:taxon-name-part></tp:taxon-name>.</article-title><source>Proceedings of the American Philosophical Society</source><volume>20</volume>: <fpage>299</fpage>–<lpage>332</lpage>. <ext-link xlink:type="simple" ext-link-type="doi" xlink:href="10.5962/bhl.title.40965">https://doi.org/10.5962/bhl.title.40965</ext-link></mixed-citation></ref><ref id="B119"><mixed-citation xmlns:xlink="http://www.w3.org/1999/xlink" xlink:type="simple"><person-group><name name-style="western"><surname>Williston</surname><given-names>SW</given-names></name></person-group> (<year>1886</year>) Synopsis of the North American <tp:taxon-name><tp:taxon-name-part taxon-name-part-type="family">Syrphidae</tp:taxon-name-part></tp:taxon-name>. Bulletin of the United States National Museum 31: i–xxx + 1–335. <ext-link xlink:type="simple" ext-link-type="doi" xlink:href="10.5962/bhl.title.40963">https://doi.org/10.5962/bhl.title.40963</ext-link></mixed-citation></ref><ref id="B47"><mixed-citation xmlns:xlink="http://www.w3.org/1999/xlink" xlink:type="simple"><person-group><name name-style="western"><surname>Kertész</surname><given-names>K</given-names></name></person-group> (<year>1910</year>) <source>Catalogus dipterorum hucusque descriptorum. VII.</source><publisher-name>Museum Nationale Hungaricum</publisher-name>, <publisher-loc>Budapest</publisher-loc>, <size units="page">470 pp</size>. <ext-link xlink:type="simple" ext-link-type="doi" xlink:href="10.5962/bhl.title.5147">https://doi.org/10.5962/bhl.title.5147</ext-link></mixed-citation></ref><ref id="B22"><mixed-citation xmlns:xlink="http://www.w3.org/1999/xlink" xlink:type="simple"><person-group><name name-style="western"><surname>Curran</surname><given-names>CH</given-names></name></person-group> (<year>1925</year>) <article-title>Contribution to a monograph of the American <tp:taxon-name><tp:taxon-name-part taxon-name-part-type="family">Syrphidae</tp:taxon-name-part></tp:taxon-name> north of Mexico.</article-title><source>Kansas University Science Bulletin</source><volume>15</volume>: <fpage>1</fpage>–<lpage>283</lpage>. <ext-link xlink:type="simple" ext-link-type="uri" xlink:href="https://biodiversitylibrary.org/page/4391303">https://biodiversitylibrary.org/page/4391303</ext-link></mixed-citation></ref><ref id="B16"><mixed-citation xmlns:xlink="http://www.w3.org/1999/xlink" xlink:type="simple"><person-group><name name-style="western"><surname>Byers</surname><given-names>GW</given-names></name><name name-style="western"><surname>Blank</surname><given-names>F</given-names></name><name name-style="western"><surname>Hanson</surname><given-names>WJ</given-names></name><name name-style="western"><surname>Beneway</surname><given-names>DF</given-names></name><name name-style="western"><surname>Fredrickson</surname><given-names>RW</given-names></name></person-group> (<year>1962</year>) <article-title>Catalogue of the types in the Snow Entomological Museum. Part III (<tp:taxon-name><tp:taxon-name-part taxon-name-part-type="order">Diptera</tp:taxon-name-part></tp:taxon-name>).</article-title><source>The University of Kansas Science Bulletin</source><volume>43</volume>: <fpage>131</fpage>–<lpage>181</lpage>. <ext-link xlink:type="simple" ext-link-type="doi" xlink:href="10.5962/bhl.part.13345">https://doi.org/10.5962/bhl.part.13345</ext-link></mixed-citation></ref><ref id="B63"><mixed-citation xmlns:xlink="http://www.w3.org/1999/xlink" xlink:type="simple"><person-group><name name-style="western"><surname>Nayar</surname><given-names>JL</given-names></name></person-group> (<year>1968</year>) <article-title>The Male Genitalia of Some <italic><tp:taxon-name><tp:taxon-name-part taxon-name-part-type="genus">Criorhina</tp:taxon-name-part></tp:taxon-name></italic> Meigen Species from North America (<tp:taxon-name><tp:taxon-name-part taxon-name-part-type="order">Diptera</tp:taxon-name-part></tp:taxon-name>: <tp:taxon-name><tp:taxon-name-part taxon-name-part-type="family">Syrphidae</tp:taxon-name-part></tp:taxon-name>).</article-title><source>Journal of the New York Entomological Society</source><volume>76</volume>: <fpage>297</fpage>–<lpage>302</lpage>. <ext-link xlink:type="simple" ext-link-type="uri" xlink:href="https://www.jstor.org/stable/25006134">https://www.jstor.org/stable/25006134</ext-link></mixed-citation></ref><ref id="B95"><mixed-citation xmlns:xlink="http://www.w3.org/1999/xlink" xlink:type="simple"><person-group><name name-style="western"><surname>Telford</surname><given-names>HS</given-names></name></person-group> (<year>1975</year>) <article-title>Records of flower flies (<tp:taxon-name><tp:taxon-name-part taxon-name-part-type="family">Syrphidae</tp:taxon-name-part></tp:taxon-name>: <tp:taxon-name><tp:taxon-name-part taxon-name-part-type="order">Diptera</tp:taxon-name-part></tp:taxon-name>) of Washington state.</article-title><source>Melanderia</source><volume>22</volume>: <fpage>1</fpage>–<lpage>24</lpage>.</mixed-citation></ref></ref-list></tp:taxon-treatment>
