# Supplementary material for: Revision of world Sphecomyia Latreille (Diptera, Syrphidae)
Source: Zookeys. 2019 Apr 8;836:15–79. doi: 10.3897/zookeys.836.30326 (PMC6477872; doi:10.3897/zookeys.836.30326)
Supplement: XML Treatment for Sphecomyia tsherepanovi [file zookeys.836.30326-treatment14.xml]

<!DOCTYPE tp:taxon-treatment
  PUBLIC "-//TaxonX//DTD Taxonomic Treatment Publishing DTD v0 20100105//EN" "tax-treatment-NSO.dtd">
<tp:taxon-treatment xmlns:tp="http://www.plazi.org/taxpub"><tp:treatment-meta><kwd-group><label>Taxon classification</label><kwd><named-content xmlns:xlink="http://www.w3.org/1999/xlink" content-type="kingdom">Animalia</named-content></kwd><kwd><named-content xmlns:xlink="http://www.w3.org/1999/xlink" content-type="order">Diptera</named-content></kwd><kwd><named-content xmlns:xlink="http://www.w3.org/1999/xlink" content-type="family">Syrphidae</named-content></kwd></kwd-group><mixed-citation publication-type="journal"><person-group><name><surname>M. Moran</surname><given-names>Kevin</given-names></name><name><surname>H. Skevington</surname><given-names>Jeffrey</given-names></name></person-group><article-title>Revision of world <italic><tp:taxon-name><tp:taxon-name-part taxon-name-part-type="genus" reg="Sphecomyia">Sphecomyia</tp:taxon-name-part></tp:taxon-name></italic> Latreille (<tp:taxon-name><tp:taxon-name-part taxon-name-part-type="order">Diptera</tp:taxon-name-part></tp:taxon-name>, <tp:taxon-name><tp:taxon-name-part taxon-name-part-type="family">Syrphidae</tp:taxon-name-part></tp:taxon-name>)</article-title><source>Zookeys</source><day>08</day><month>4</month><year>2019</year><volume>836</volume><fpage>15</fpage><lpage>79</lpage><pub-id pub-id-type="doi">10.3897/zookeys.836.30326</pub-id></mixed-citation></tp:treatment-meta><tp:nomenclature><tp:taxon-name>
              <tp:taxon-name-part taxon-name-part-type="genus" reg="Sphecomyia">Sphecomyia</tp:taxon-name-part>
              <tp:taxon-name-part taxon-name-part-type="species" reg="tsherepanovi">tsherepanovi</tp:taxon-name-part>
            </tp:taxon-name><tp:taxon-authority>(Violovitsh, 1974), stat. rev. et</tp:taxon-authority><tp:taxon-status xmlns:xlink="http://www.w3.org/1999/xlink" xlink:type="simple">comb. n.</tp:taxon-status><xref ref-type="fig" rid="F2">Figs 2L</xref><xref ref-type="fig" rid="F10">, 10D</xref><xref ref-type="fig" rid="F12">, 12D</xref><xref ref-type="fig" rid="F13">, 13B</xref><xref ref-type="fig" rid="F14">, 14C</xref><xref ref-type="fig" rid="F24">, 24</xref><!--PageBreak --><tp:nomenclature-citation-list><tp:nomenclature-citation><tp:taxon-name>
                  <tp:taxon-name-part taxon-name-part-type="genus" reg="Criorrhina">Criorrhina</tp:taxon-name-part>
                  <tp:taxon-name-part taxon-name-part-type="species" reg="tsherepanovi">tsherepanovi</tp:taxon-name-part>
                </tp:taxon-name><comment><xref ref-type="bibr" rid="B101">Violovitsh 1974</xref>:127. <bold>Type locality.</bold> Russia: Kuril Islands, Island Sikotan. [ZISP]</comment></tp:nomenclature-citation><tp:nomenclature-citation><tp:taxon-name>
                  <tp:taxon-name-part taxon-name-part-type="genus" reg="Criorhina">Criorhina</tp:taxon-name-part>
                  <tp:taxon-name-part taxon-name-part-type="species" reg="tsherepanovi">tsherepanovi</tp:taxon-name-part>
                </tp:taxon-name><comment><xref ref-type="bibr" rid="B102">Violovitsh 1976</xref>:341 – 1982: 211, <xref ref-type="bibr" rid="B104">1983</xref>: 137; <xref ref-type="bibr" rid="B69">Peck 1988</xref>:207</comment></tp:nomenclature-citation><tp:nomenclature-citation><tp:taxon-name>
                  <tp:taxon-name-part taxon-name-part-type="genus" reg="Criorrhina">Criorrhina</tp:taxon-name-part>
                  <tp:taxon-name-part taxon-name-part-type="species" reg="aino">aino</tp:taxon-name-part>
                </tp:taxon-name><comment><xref ref-type="bibr" rid="B59">Mutin and Barkalov 1990</xref>:118, not <xref ref-type="bibr" rid="B90">Stackelberg 1955</xref>. Misidentification</comment></tp:nomenclature-citation><tp:nomenclature-citation><tp:taxon-name>
                  <tp:taxon-name-part taxon-name-part-type="genus" reg="Criorhina">Criorhina</tp:taxon-name-part>
                  <tp:taxon-name-part taxon-name-part-type="species" reg="aino">aino</tp:taxon-name-part>
                </tp:taxon-name><comment>of authors, not <xref ref-type="bibr" rid="B90">Stackelberg 1955</xref> – <xref ref-type="bibr" rid="B58">Mutin and Barkalov 1997</xref>: 217; <xref ref-type="bibr" rid="B65">Ohishi et al. 2004</xref>: 27; <xref ref-type="bibr" rid="B60">Mutin 2016</xref>: 17. Misidentification.</comment></tp:nomenclature-citation></tp:nomenclature-citation-list></tp:nomenclature><tp:treatment-sec sec-type="diagnosis" id="SECID0E53DI"><title>Diagnosis.</title><p>Species similar to <tp:taxon-name><tp:taxon-name-part taxon-name-part-type="genus" reg="Sphecomyia">S.</tp:taxon-name-part><tp:taxon-name-part taxon-name-part-type="species" reg="aino">aino</tp:taxon-name-part></tp:taxon-name> or <tp:taxon-name><tp:taxon-name-part taxon-name-part-type="genus" reg="Sphecomyia">S.</tp:taxon-name-part><tp:taxon-name-part taxon-name-part-type="species" reg="pseudosphecomima">pseudosphecomima</tp:taxon-name-part></tp:taxon-name> but can be distinguished by the following characters: cell c bare on basal two-thirds; ocellar triangle black pilose; silver-white pruinose; basiphallus as in Fig. <xref ref-type="fig" rid="F2">2L</xref>.</p></tp:treatment-sec><tp:treatment-sec sec-type="redescription" id="SECID0E34DI"><title>Redescription.</title><p><bold>Male.</bold> Body length: 10.9–14.2 mm. Wing length: 8.4–9.0 mm. <bold><italic>Head.</italic></bold> Face silver-white pruinose with shiny, black, medial vitta extending from oral margin to base of antenna; frons broad, about as long as broad at antenna, two-thirds as broad at vertex as at antenna, bare, with silver-white pruinosity along posterior rim; vertex triangular, longer than broad, shiny, with ocellar triangle entirely, or at least mostly, black pilose; postocular border silver-white pruinose; postocular pile black; occipital pile pale; male narrowly dichoptic; antenna black, mostly black pilose, with length of segments roughly in a 3:3:2 ratio.</p><p><bold><italic>Thorax.</italic></bold> Sub-shiny black; postpronotum pale pilose; scutum pale pilose, except with black pile posteromedially; scutellum, postalar callus, proepimeron, posterior anepisternum pale pilose; posterior katepisternum pale pilose with broadly separated patches; anterior anepimeron pale pilose; metasternum pale pilose; postpronotum, anterior eighth of scutellum, broad posterior margin of anepisternum and dorso-posterior corner of katepisternum silver-white pruinose; area between postpronota weakly silver-white pruinose, except shiny medially; anepimeron shiny; scutum without pruinose vittae; ventral calypter with long pale pile.</p><p><bold><italic>Legs.</italic></bold> Foreleg black, except reddish-yellow at apex of femur; fore tarsi slightly broadened; midleg yellow, except basal four-fifths of femur and last two tarsomeres black; hind leg reddish-yellow, except last two tarsomeres black; legs pale pilose, except black pilose on fore tibia, fore tarsi, extreme apex of fore femur and last two mid and hind tarsomeres; hind coxa silver-white pruinose.</p><!--PageBreak --><p><bold><italic>Wing.</italic></bold> Hyaline; microtrichia absent from following areas: cell bc; basal two-thirds of cell c; basal fourth of cell sc; cell r<sub>1</sub> from base almost to crossvein r-m; broad basal portion of cell br (before origin of M) and about basal two-fifths of narrower portion of this cell (caudad of spurious vein only); cell bm, except apex and narrow anterior and posterior margins of about apical fourth; broad anterior margin of cell cua; narrow, elongate, oval area proximal to vein A<sub>1</sub>.</p><p><bold><italic>Abdomen.</italic></bold> Tergites and sternites shiny to sub-shiny, black with silver-white pruinosity as follows: tergite 1 pruinose posteriorly; tergite 2 with thin, interrupted, medial band which curves posteriorly to reach the posterolateral corners; tergite 3 with thin, interrupted, medial band which does not curve anteriorly; tergite 4 with similar but thinner band; sternite 1 weakly pruinose; sternites 2 and 3 pruinose on anterior third and sub-shiny on remainder; sternite 4 with anteromedial pruinose spots; pile of abdomen pale.</p><p><bold><italic>Male genitalia.</italic></bold> Surstylus not elongated, about as long as broad, curving upward ventrally; pile on anterolateral outer surface of surstylus; minute spines on ventral surface and apical half of interior lateral surface; basal fourth of the ventral surface of the surstylus produced into a lobe directed anteriorly, with minute pubescence on ventral and lateral inner surface; cerci rounded, with no invagination on posterior border; aedeagus as in Fig. <xref ref-type="fig" rid="F2">2L</xref>.</p></tp:treatment-sec><tp:treatment-sec sec-type="Female" id="SECID0ET6DI"><title>Female.</title><p>Similar to male except normal sexual dimorphism.</p></tp:treatment-sec><tp:treatment-sec sec-type="distribution" id="SECID0EY6DI"><title>Distribution.</title><p>Japan: Hokkaido, Honshu. Russia: Kuril Islands (Fig. <xref ref-type="fig" rid="F24">24</xref>).</p></tp:treatment-sec><tp:treatment-sec sec-type="biology" id="SECID0EDAAK"><title>Biology.</title><p>Collected visiting flowers of <tp:taxon-name><tp:taxon-name-part taxon-name-part-type="genus" reg="Philadelphus">Philadelphus</tp:taxon-name-part><tp:taxon-name-part taxon-name-part-type="species" reg="satsumi">satsumi</tp:taxon-name-part></tp:taxon-name> Siebold ex Lindl. and J. Paxton. Recorded flying early June through mid-July.</p></tp:treatment-sec><tp:treatment-sec sec-type="remarks" id="SECID0ETAAK"><title>Remarks.</title><p>See <tp:taxon-name><tp:taxon-name-part taxon-name-part-type="genus" reg="Sphecomyia">S.</tp:taxon-name-part><tp:taxon-name-part taxon-name-part-type="species" reg="aino">aino</tp:taxon-name-part></tp:taxon-name>.</p></tp:treatment-sec><tp:treatment-sec><!--Section generated to contain objects referenced in tp:taxon-treatment.--><fig id="F2" position="float" orientation="portrait"><label>Figure 2.</label><caption><p>Aedaegal structure of <italic><tp:taxon-name><tp:taxon-name-part taxon-name-part-type="genus" reg="Sphecomyia">Sphecomyia</tp:taxon-name-part></tp:taxon-name></italic>. <bold>A</bold><italic><tp:taxon-name><tp:taxon-name-part taxon-name-part-type="genus" reg="Sphecomyia">Sphecomyia</tp:taxon-name-part><tp:taxon-name-part taxon-name-part-type="species" reg="aino">aino</tp:taxon-name-part></tp:taxon-name></italic><bold>B</bold><italic><tp:taxon-name><tp:taxon-name-part taxon-name-part-type="genus" reg="Sphecomyia">Sphecomyia</tp:taxon-name-part><tp:taxon-name-part taxon-name-part-type="species" reg="brevicornis">brevicornis</tp:taxon-name-part></tp:taxon-name></italic><bold>C</bold><italic><tp:taxon-name><tp:taxon-name-part taxon-name-part-type="genus" reg="Sphecomyia">Sphecomyia</tp:taxon-name-part><tp:taxon-name-part taxon-name-part-type="species" reg="columbiana">columbiana</tp:taxon-name-part></tp:taxon-name></italic><bold>D</bold><italic><tp:taxon-name><tp:taxon-name-part taxon-name-part-type="genus" reg="Sphecomyia">Sphecomyia</tp:taxon-name-part><tp:taxon-name-part taxon-name-part-type="species" reg="cryptica">cryptica</tp:taxon-name-part></tp:taxon-name></italic><bold>E</bold><italic><tp:taxon-name><tp:taxon-name-part taxon-name-part-type="genus" reg="Sphecomyia">Sphecomyia</tp:taxon-name-part><tp:taxon-name-part taxon-name-part-type="species" reg="dyari">dyari</tp:taxon-name-part></tp:taxon-name></italic><bold>F</bold><italic><tp:taxon-name><tp:taxon-name-part taxon-name-part-type="genus" reg="Sphecomyia">Sphecomyia</tp:taxon-name-part><tp:taxon-name-part taxon-name-part-type="species" reg="hougei">hougei</tp:taxon-name-part></tp:taxon-name></italic><bold>G</bold><italic><tp:taxon-name><tp:taxon-name-part taxon-name-part-type="genus" reg="Sphecomyia">Sphecomyia</tp:taxon-name-part><tp:taxon-name-part taxon-name-part-type="species" reg="interrupta">interrupta</tp:taxon-name-part></tp:taxon-name></italic><bold>H</bold><italic><tp:taxon-name><tp:taxon-name-part taxon-name-part-type="genus" reg="Sphecomyia">Sphecomyia</tp:taxon-name-part><tp:taxon-name-part taxon-name-part-type="species" reg="metallica">metallica</tp:taxon-name-part></tp:taxon-name></italic><bold>I</bold><italic><tp:taxon-name><tp:taxon-name-part taxon-name-part-type="genus" reg="Sphecomyia">Sphecomyia</tp:taxon-name-part><tp:taxon-name-part taxon-name-part-type="species" reg="oraria">oraria</tp:taxon-name-part></tp:taxon-name></italic><bold>J</bold><italic><tp:taxon-name><tp:taxon-name-part taxon-name-part-type="genus" reg="Sphecomyia">Sphecomyia</tp:taxon-name-part><tp:taxon-name-part taxon-name-part-type="species" reg="pattonii">pattonii</tp:taxon-name-part></tp:taxon-name></italic><bold>K</bold><italic><tp:taxon-name><tp:taxon-name-part taxon-name-part-type="genus" reg="Sphecomyia">Sphecomyia</tp:taxon-name-part><tp:taxon-name-part taxon-name-part-type="species" reg="sexmaculata">sexmaculata</tp:taxon-name-part></tp:taxon-name></italic><bold>L</bold><italic><tp:taxon-name><tp:taxon-name-part taxon-name-part-type="genus" reg="Sphecomyia">Sphecomyia</tp:taxon-name-part><tp:taxon-name-part taxon-name-part-type="species" reg="tsherepanovi">tsherepanovi</tp:taxon-name-part></tp:taxon-name></italic><bold>M</bold><italic><tp:taxon-name><tp:taxon-name-part taxon-name-part-type="genus" reg="Sphecomyia">Sphecomyia</tp:taxon-name-part><tp:taxon-name-part taxon-name-part-type="species" reg="vespiformis">vespiformis</tp:taxon-name-part></tp:taxon-name></italic><bold>N</bold><italic><tp:taxon-name><tp:taxon-name-part taxon-name-part-type="genus" reg="Sphecomyia">Sphecomyia</tp:taxon-name-part><tp:taxon-name-part taxon-name-part-type="species" reg="vittata">vittata</tp:taxon-name-part></tp:taxon-name></italic><bold>O</bold><italic><tp:taxon-name><tp:taxon-name-part taxon-name-part-type="genus" reg="Sphecomyia">Sphecomyia</tp:taxon-name-part><tp:taxon-name-part taxon-name-part-type="species" reg="weismani">weismani</tp:taxon-name-part></tp:taxon-name></italic>.</p></caption><graphic xmlns:xlink="http://www.w3.org/1999/xlink" xlink:href="zookeys-836-015-g002.jpg" position="float" orientation="portrait" xlink:type="simple" id="oo_291710.jpg"/></fig><fig id="F10" position="float" orientation="portrait"><label>Figure 10.</label><caption><p><italic><tp:taxon-name><tp:taxon-name-part taxon-name-part-type="genus" reg="Sphecomyia">Sphecomyia</tp:taxon-name-part><tp:taxon-name-part taxon-name-part-type="species" reg="pattonii">pattonii</tp:taxon-name-part></tp:taxon-name></italic> group (cont.) dorsal habitus. <bold>A</bold><italic><tp:taxon-name><tp:taxon-name-part taxon-name-part-type="genus" reg="Sphecomyia">Sphecomyia</tp:taxon-name-part><tp:taxon-name-part taxon-name-part-type="species" reg="columbiana">columbiana</tp:taxon-name-part></tp:taxon-name></italic><bold>B</bold><italic><tp:taxon-name><tp:taxon-name-part taxon-name-part-type="genus" reg="Sphecomyia">Sphecomyia</tp:taxon-name-part><tp:taxon-name-part taxon-name-part-type="species" reg="aino">aino</tp:taxon-name-part></tp:taxon-name></italic><bold>C</bold><italic><tp:taxon-name><tp:taxon-name-part taxon-name-part-type="genus" reg="Sphecomyia">Sphecomyia</tp:taxon-name-part><tp:taxon-name-part taxon-name-part-type="species" reg="pseudosphecomima">pseudosphecomima</tp:taxon-name-part></tp:taxon-name></italic><bold>D</bold><italic><tp:taxon-name><tp:taxon-name-part taxon-name-part-type="genus" reg="Sphecomyia">Sphecomyia</tp:taxon-name-part><tp:taxon-name-part taxon-name-part-type="species" reg="tsherepanovi">tsherepanovi</tp:taxon-name-part></tp:taxon-name></italic></p></caption><graphic xmlns:xlink="http://www.w3.org/1999/xlink" xlink:href="zookeys-836-015-g010.jpg" position="float" orientation="portrait" xlink:type="simple" id="oo_291718.jpg"/></fig><fig id="F12" position="float" orientation="portrait"><label>Figure 12.</label><caption><p><italic><tp:taxon-name><tp:taxon-name-part taxon-name-part-type="genus" reg="Sphecomyia">Sphecomyia</tp:taxon-name-part><tp:taxon-name-part taxon-name-part-type="species" reg="pattonii">pattonii</tp:taxon-name-part></tp:taxon-name></italic> group (cont.) lateral habitus. <bold>A</bold><italic><tp:taxon-name><tp:taxon-name-part taxon-name-part-type="genus" reg="Sphecomyia">Sphecomyia</tp:taxon-name-part><tp:taxon-name-part taxon-name-part-type="species" reg="columbiana">columbiana</tp:taxon-name-part></tp:taxon-name></italic><bold>B</bold><italic><tp:taxon-name><tp:taxon-name-part taxon-name-part-type="genus" reg="Sphecomyia">Sphecomyia</tp:taxon-name-part><tp:taxon-name-part taxon-name-part-type="species" reg="aino">aino</tp:taxon-name-part></tp:taxon-name></italic><bold>C</bold><italic><tp:taxon-name><tp:taxon-name-part taxon-name-part-type="genus" reg="Sphecomyia">Sphecomyia</tp:taxon-name-part><tp:taxon-name-part taxon-name-part-type="species" reg="pseudosphecomima">pseudosphecomima</tp:taxon-name-part></tp:taxon-name></italic><bold>D</bold><italic><tp:taxon-name><tp:taxon-name-part taxon-name-part-type="genus" reg="Sphecomyia">Sphecomyia</tp:taxon-name-part><tp:taxon-name-part taxon-name-part-type="species" reg="tsherepanovi">tsherepanovi</tp:taxon-name-part></tp:taxon-name></italic>.</p></caption><graphic xmlns:xlink="http://www.w3.org/1999/xlink" xlink:href="zookeys-836-015-g012.jpg" position="float" orientation="portrait" xlink:type="simple" id="oo_291720.jpg"/></fig><fig id="F13" position="float" orientation="portrait"><label>Figure 13.</label><caption><p><italic><tp:taxon-name><tp:taxon-name-part taxon-name-part-type="genus" reg="Sphecomyia">Sphecomyia</tp:taxon-name-part><tp:taxon-name-part taxon-name-part-type="species" reg="pattonii">pattonii</tp:taxon-name-part></tp:taxon-name></italic> group (cont.) head in lateral view. <bold>A</bold><italic><tp:taxon-name><tp:taxon-name-part taxon-name-part-type="genus" reg="Sphecomyia">Sphecomyia</tp:taxon-name-part><tp:taxon-name-part taxon-name-part-type="species" reg="aino">aino</tp:taxon-name-part></tp:taxon-name></italic><bold>B</bold><italic><tp:taxon-name><tp:taxon-name-part taxon-name-part-type="genus" reg="Sphecomyia">Sphecomyia</tp:taxon-name-part><tp:taxon-name-part taxon-name-part-type="species" reg="tsherepanovi">tsherepanovi</tp:taxon-name-part></tp:taxon-name></italic>.</p></caption><graphic xmlns:xlink="http://www.w3.org/1999/xlink" xlink:href="zookeys-836-015-g013.jpg" position="float" orientation="portrait" xlink:type="simple" id="oo_291721.jpg"/></fig><fig id="F14" position="float" orientation="portrait"><label>Figure 14.</label><caption><p><italic><tp:taxon-name><tp:taxon-name-part taxon-name-part-type="genus" reg="Sphecomyia">Sphecomyia</tp:taxon-name-part><tp:taxon-name-part taxon-name-part-type="species" reg="pattonii">pattonii</tp:taxon-name-part></tp:taxon-name></italic> group (cont.) male genitalia. <bold>A</bold><italic><tp:taxon-name><tp:taxon-name-part taxon-name-part-type="genus" reg="Sphecomyia">Sphecomyia</tp:taxon-name-part><tp:taxon-name-part taxon-name-part-type="species" reg="columbiana">columbiana</tp:taxon-name-part></tp:taxon-name></italic><bold>B</bold><italic><tp:taxon-name><tp:taxon-name-part taxon-name-part-type="genus" reg="Sphecomyia">Sphecomyia</tp:taxon-name-part><tp:taxon-name-part taxon-name-part-type="species" reg="aino">aino</tp:taxon-name-part></tp:taxon-name></italic><bold>C</bold><italic><tp:taxon-name><tp:taxon-name-part taxon-name-part-type="genus" reg="Sphecomyia">Sphecomyia</tp:taxon-name-part><tp:taxon-name-part taxon-name-part-type="species" reg="tsherepanovi">tsherepanovi</tp:taxon-name-part></tp:taxon-name></italic>.</p></caption><graphic xmlns:xlink="http://www.w3.org/1999/xlink" xlink:href="zookeys-836-015-g014.jpg" position="float" orientation="portrait" xlink:type="simple" id="oo_291722.jpg"/></fig><fig id="F24" position="float" orientation="portrait"><label>Figure 24.</label><caption><p>Old World <italic><tp:taxon-name><tp:taxon-name-part taxon-name-part-type="genus" reg="Sphecomyia">Sphecomyia</tp:taxon-name-part></tp:taxon-name></italic> distribution.</p></caption><graphic xmlns:xlink="http://www.w3.org/1999/xlink" xlink:href="zookeys-836-015-g024.jpg" position="float" orientation="portrait" xlink:type="simple" id="oo_291732.jpg"/></fig></tp:treatment-sec><ref-list><ref id="B101"><mixed-citation xmlns:xlink="http://www.w3.org/1999/xlink" xlink:type="simple"><person-group><name name-style="western"><surname>Violovitsh</surname><given-names>NA</given-names></name></person-group> (<year>1974</year>) <source>Brief survey of species from the genus <italic><tp:taxon-name><tp:taxon-name-part taxon-name-part-type="genus">Criorrhina</tp:taxon-name-part></tp:taxon-name></italic> Mg. (<tp:taxon-name><tp:taxon-name-part taxon-name-part-type="order">Diptera</tp:taxon-name-part></tp:taxon-name>, <tp:taxon-name><tp:taxon-name-part taxon-name-part-type="family">Syrphidae</tp:taxon-name-part></tp:taxon-name>) of the Palaearctic Fauna. 124–128. In: Kolomietz NG (Ed.), The Fauna and Ecology of Insects from Siberia.</source><publisher-name>Nauk</publisher-name>, <publisher-loc>Novosibirsk</publisher-loc>, <size units="page">212 pp</size>.</mixed-citation></ref><ref id="B102"><mixed-citation xmlns:xlink="http://www.w3.org/1999/xlink" xlink:type="simple"><person-group><name name-style="western"><surname>Violovitsh</surname><given-names>NA</given-names></name></person-group> (<year>1976</year>) Materialy po faune sirphid (<tp:taxon-name><tp:taxon-name-part taxon-name-part-type="order">Diptera</tp:taxon-name-part></tp:taxon-name>, <tp:taxon-name><tp:taxon-name-part taxon-name-part-type="family">Syrphidae</tp:taxon-name-part></tp:taxon-name>) Sibiri. In: Zolotarenko GS (Ed.) Fauna Gelmintov I Chlenistonogikh Sibiri. Novosibirsk, 326–346 [in Russian].</mixed-citation></ref><ref id="B104"><mixed-citation xmlns:xlink="http://www.w3.org/1999/xlink" xlink:type="simple"><person-group><name name-style="western"><surname>Violovitsh</surname><given-names>NA</given-names></name></person-group> (<year>1983</year>) <source>Sirfidy Sibiri (<tp:taxon-name><tp:taxon-name-part taxon-name-part-type="order">Diptera</tp:taxon-name-part></tp:taxon-name>, <tp:taxon-name><tp:taxon-name-part taxon-name-part-type="family">Syrphidae</tp:taxon-name-part></tp:taxon-name>). Opredelitel.</source><publisher-name>Nauka</publisher-name>, <publisher-loc>Novosibirsk</publisher-loc>, <size units="page">242 pp</size>. [in Russian].</mixed-citation></ref><ref id="B69"><mixed-citation xmlns:xlink="http://www.w3.org/1999/xlink" xlink:type="simple"><person-group><name name-style="western"><surname>Peck</surname><given-names>LV</given-names></name></person-group> (<year>1988</year>) <article-title>Family <tp:taxon-name><tp:taxon-name-part taxon-name-part-type="family">Syrphidae</tp:taxon-name-part></tp:taxon-name>.</article-title> In: <person-group><name name-style="western"><surname>Soos</surname><given-names>A</given-names></name><name name-style="western"><surname>Papp</surname><given-names>L</given-names></name></person-group> (<role>Eds</role>) <issue-title>Catalogue of Palaearctic Diptera Volume 8 Syrphidae–Conopidae.</issue-title><source>Akadémiai Kiadó, Budapest, Hungary</source>, <fpage>11</fpage>–<lpage>230</lpage>.</mixed-citation></ref><ref id="B59"><mixed-citation xmlns:xlink="http://www.w3.org/1999/xlink" xlink:type="simple"><person-group><name name-style="western"><surname>Mutin</surname><given-names>VA</given-names></name><name name-style="western"><surname>Barkalov</surname><given-names>AV</given-names></name></person-group> (<year>1990</year>) <article-title>New reductions, by synonymy, of syrphids of the Palaearctic (<tp:taxon-name><tp:taxon-name-part taxon-name-part-type="order">Diptera</tp:taxon-name-part></tp:taxon-name>).</article-title><source>Novye i Maloizvestnye Vidy Fauny Sibiri</source><volume>21</volume>: <fpage>117</fpage>–<lpage>120</lpage>.</mixed-citation></ref><ref id="B90"><mixed-citation xmlns:xlink="http://www.w3.org/1999/xlink" xlink:type="simple"><person-group><name name-style="western"><surname>Stackelberg</surname><given-names>AA</given-names></name></person-group> (<year>1955</year>) <article-title>Palearkticheskie vidy roda <italic><tp:taxon-name><tp:taxon-name-part taxon-name-part-type="genus">Penthesilea</tp:taxon-name-part></tp:taxon-name></italic> Mg. (<tp:taxon-name><tp:taxon-name-part taxon-name-part-type="order">Diptera</tp:taxon-name-part></tp:taxon-name>, <tp:taxon-name><tp:taxon-name-part taxon-name-part-type="family">Syrphidae</tp:taxon-name-part></tp:taxon-name>).</article-title><source>Entomologicheskoe Obozrenie</source><volume>34</volume>: <fpage>340</fpage>–<lpage>349</lpage>.</mixed-citation></ref><ref id="B58"><mixed-citation xmlns:xlink="http://www.w3.org/1999/xlink" xlink:type="simple"><person-group><name name-style="western"><surname>Mutin</surname><given-names>VA</given-names></name><name name-style="western"><surname>Barkalov</surname><given-names>AV</given-names></name></person-group> (<year>1997</year>) <article-title>A review of the hoverflies (<tp:taxon-name><tp:taxon-name-part taxon-name-part-type="order">Diptera</tp:taxon-name-part></tp:taxon-name>: <tp:taxon-name><tp:taxon-name-part taxon-name-part-type="family">Syrphidae</tp:taxon-name-part></tp:taxon-name>) of Sakhalin and the Kuril Islands, with descriptions of two new species.</article-title><source>Species Diversity</source><volume>2</volume>: <fpage>179</fpage>–<lpage>230</lpage>. <ext-link xlink:type="simple" ext-link-type="doi" xlink:href="10.12782/specdiv.2.179">https://doi.org/10.12782/specdiv.2.179</ext-link></mixed-citation></ref><ref id="B65"><mixed-citation xmlns:xlink="http://www.w3.org/1999/xlink" xlink:type="simple"><person-group><name name-style="western"><surname>Ohishi</surname><given-names>H</given-names></name><name name-style="western"><surname>Katsura</surname><given-names>K</given-names></name><name name-style="western"><surname>Ichige</surname><given-names>K</given-names></name></person-group> (<year>2004</year>) <article-title><italic><tp:taxon-name><tp:taxon-name-part taxon-name-part-type="genus">Criorhina</tp:taxon-name-part><tp:taxon-name-part taxon-name-part-type="species">aino</tp:taxon-name-part></tp:taxon-name></italic> (<tp:taxon-name><tp:taxon-name-part taxon-name-part-type="order">Diptera</tp:taxon-name-part></tp:taxon-name>: <tp:taxon-name><tp:taxon-name-part taxon-name-part-type="family">Syrphidae</tp:taxon-name-part></tp:taxon-name>) new to Japan.</article-title><source>Hana Abu</source><volume>17</volume>: <fpage>27</fpage>–<lpage>31</lpage>.</mixed-citation></ref><ref id="B60"><mixed-citation xmlns:xlink="http://www.w3.org/1999/xlink" xlink:type="simple"><person-group><name name-style="western"><surname>Mutin</surname><given-names>VA</given-names></name></person-group> (<year>2016</year>) <article-title>New records of the hover-flies (<tp:taxon-name><tp:taxon-name-part taxon-name-part-type="order">Diptera</tp:taxon-name-part></tp:taxon-name>: <tp:taxon-name><tp:taxon-name-part taxon-name-part-type="family">Syrphidae</tp:taxon-name-part></tp:taxon-name>) from Kunashir Island.</article-title><source>Far Eastern Entomologist</source><volume>327</volume>: <fpage>17</fpage>–<lpage>19</lpage>. <ext-link xlink:type="simple" ext-link-type="uri" xlink:href="http://www.biosoil.ru/Files/FEE/00000547.pdf">http://www.biosoil.ru/Files/FEE/00000547.pdf</ext-link></mixed-citation></ref></ref-list></tp:taxon-treatment>
