# Supplementary material for: Revision of world Sphecomyia Latreille (Diptera, Syrphidae)
Source: Zookeys. 2019 Apr 8;836:15–79. doi: 10.3897/zookeys.836.30326 (PMC6477872; doi:10.3897/zookeys.836.30326)
Supplement: XML Treatment for Sphecomyia vespiformis [file zookeys.836.30326-treatment15.xml]

<!DOCTYPE tp:taxon-treatment
  PUBLIC "-//TaxonX//DTD Taxonomic Treatment Publishing DTD v0 20100105//EN" "tax-treatment-NSO.dtd">
<tp:taxon-treatment xmlns:tp="http://www.plazi.org/taxpub"><tp:treatment-meta><kwd-group><label>Taxon classification</label><kwd><named-content xmlns:xlink="http://www.w3.org/1999/xlink" content-type="kingdom">Animalia</named-content></kwd><kwd><named-content xmlns:xlink="http://www.w3.org/1999/xlink" content-type="order">Diptera</named-content></kwd><kwd><named-content xmlns:xlink="http://www.w3.org/1999/xlink" content-type="family">Syrphidae</named-content></kwd></kwd-group><mixed-citation publication-type="journal"><person-group><name><surname>M. Moran</surname><given-names>Kevin</given-names></name><name><surname>H. Skevington</surname><given-names>Jeffrey</given-names></name></person-group><article-title>Revision of world <italic><tp:taxon-name><tp:taxon-name-part taxon-name-part-type="genus" reg="Sphecomyia">Sphecomyia</tp:taxon-name-part></tp:taxon-name></italic> Latreille (<tp:taxon-name><tp:taxon-name-part taxon-name-part-type="order">Diptera</tp:taxon-name-part></tp:taxon-name>, <tp:taxon-name><tp:taxon-name-part taxon-name-part-type="family">Syrphidae</tp:taxon-name-part></tp:taxon-name>)</article-title><source>Zookeys</source><day>08</day><month>4</month><year>2019</year><volume>836</volume><fpage>15</fpage><lpage>79</lpage><pub-id pub-id-type="doi">10.3897/zookeys.836.30326</pub-id></mixed-citation></tp:treatment-meta><tp:nomenclature><tp:taxon-name>
              <tp:taxon-name-part taxon-name-part-type="genus" reg="Sphecomyia">Sphecomyia</tp:taxon-name-part>
              <tp:taxon-name-part taxon-name-part-type="species" reg="vespiformis">vespiformis</tp:taxon-name-part>
            </tp:taxon-name><tp:taxon-authority>(Gorski, 1852)</tp:taxon-authority><xref ref-type="fig" rid="F2">Figs 2M</xref><xref ref-type="fig" rid="F4">, 4C</xref><xref ref-type="fig" rid="F16">, 16D</xref><xref ref-type="fig" rid="F17">, 17D</xref><xref ref-type="fig" rid="F18">, 18D</xref><xref ref-type="fig" rid="F19">, 19B</xref><xref ref-type="fig" rid="F21">, 21E</xref><xref ref-type="fig" rid="F22">, 22F</xref><xref ref-type="fig" rid="F24">, 24</xref><tp:nomenclature-citation-list><tp:nomenclature-citation><tp:taxon-name>
                  <tp:taxon-name-part taxon-name-part-type="genus" reg="Tyzenhauzia">Tyzenhauzia</tp:taxon-name-part>
                  <tp:taxon-name-part taxon-name-part-type="species" reg="vespiformis">vespiformis</tp:taxon-name-part>
                </tp:taxon-name><comment><xref ref-type="bibr" rid="B30">Gorski 1852</xref>: 170. <bold>Type locality.</bold> Vilinius, Lithuania. [ZMHU]</comment></tp:nomenclature-citation><tp:nomenclature-citation><tp:taxon-name>
                  <tp:taxon-name-part taxon-name-part-type="genus" reg="Sphecomyia">Sphecomyia</tp:taxon-name-part>
                  <tp:taxon-name-part taxon-name-part-type="species" reg="vespiformis">vespiformis</tp:taxon-name-part>
                </tp:taxon-name><comment>, <xref ref-type="bibr" rid="B107">Wahlberg 1854</xref>: 155 – <xref ref-type="bibr" rid="B123">Zetterstedt 1855</xref>: 4646; <xref ref-type="bibr" rid="B124">1859</xref>: 5075; <xref ref-type="bibr" rid="B73">Schiner 1857</xref>: 445, <xref ref-type="bibr" rid="B74">1862</xref>: 367, <xref ref-type="bibr" rid="B75">1864</xref>: 112; <xref ref-type="bibr" rid="B9">Bonsdorff 1861</xref>: 213; <xref ref-type="bibr" rid="B85">Siebke 1877</xref>: 50; <xref ref-type="bibr" rid="B23">Curran 1932</xref>: 8; <xref ref-type="bibr" rid="B2">Bańkowska 1963</xref>: 67; <xref ref-type="bibr" rid="B93">Stone et al. 1965</xref>: 612; <xref ref-type="bibr" rid="B112">Weisman 1965</xref>: 268, <xref ref-type="bibr" rid="B113">1966a</xref>: 51, <xref ref-type="bibr" rid="B114">1966b</xref>: 192; <xref ref-type="bibr" rid="B104">Violovitsh 1983</xref>: 146; <xref ref-type="bibr" rid="B69">Peck 1988</xref>: 213; <xref ref-type="bibr" rid="B86">Soszyński 1991</xref>: 92, <xref ref-type="bibr" rid="B87">2004</xref>: 307; <xref ref-type="bibr" rid="B5">Bartsch et al. 1998</xref>: 53; <xref ref-type="bibr" rid="B64">Nielsen 1999</xref>: 10,91; <xref ref-type="bibr" rid="B84">Söderman 1999</xref>: 33; <xref ref-type="bibr" rid="B32">Haarto and Kerppola 2007</xref>: 488, <xref ref-type="bibr" rid="B33">2014</xref>: 247; <xref ref-type="bibr" rid="B45">Karpa 2008</xref>: 17; <xref ref-type="bibr" rid="B4">Bartsch et al. 2009</xref>: 379; <xref ref-type="bibr" rid="B88">Speight 2014</xref>: 246; <xref ref-type="bibr" rid="B70">Pettersson and Fors 2014</xref>: 6; <xref ref-type="bibr" rid="B61">Mutin et al. 2016</xref>: 9; <xref ref-type="bibr" rid="B127">Żóralski et al. 2016</xref>: 127, <xref ref-type="bibr" rid="B125">2017</xref>: 76.</comment></tp:nomenclature-citation><tp:nomenclature-citation><tp:taxon-name>
                  <tp:taxon-name-part taxon-name-part-type="genus" reg="Sphecomyia">Sphecomyia</tp:taxon-name-part>
                  <tp:taxon-name-part taxon-name-part-type="species" reg="vittata">vittata</tp:taxon-name-part>
                </tp:taxon-name><comment>of authors, not <xref ref-type="bibr" rid="B116">Wiedemann 1830</xref> – <xref ref-type="bibr" rid="B68">Osten Sacken 1877</xref>: 341; Roder 1879: 96; <xref ref-type="bibr" rid="B71">Portschinsky 1887</xref>: 8; <xref ref-type="bibr" rid="B1">Aldrich 1905</xref>: 405; <xref ref-type="bibr" rid="B47">Kertész 1910</xref>: 349; <xref ref-type="bibr" rid="B78">Shannon 1925</xref>: 43; <xref ref-type="bibr" rid="B91">Stackelberg 1958</xref>: 244; <xref ref-type="bibr" rid="B76">Séguy 1961</xref>: 156; Cole and Schlinger 1969: 331; <xref ref-type="bibr" rid="B69">Peck 1988</xref>: 213. Misidentification.</comment></tp:nomenclature-citation></tp:nomenclature-citation-list></tp:nomenclature><tp:treatment-sec sec-type="diagnosis" id="SECID0EZJAK"><title>Diagnosis.</title><p>It can be confused with <tp:taxon-name><tp:taxon-name-part taxon-name-part-type="genus" reg="Sphecomyia">S.</tp:taxon-name-part><tp:taxon-name-part taxon-name-part-type="species" reg="vittata">vittata</tp:taxon-name-part></tp:taxon-name> but can be distinguished by the following characters: anepimeron not pruinose; anterior half of scutellum pruinose; sternite 2 completely black or with faint, interrupted, pruinose band anteriorly.</p></tp:treatment-sec><tp:treatment-sec sec-type="redescription" id="SECID0EJKAK"><title>Redescription.</title><p><bold>Male.</bold> Body length: 14.8–15.9 mm. Wing length: 10.4–12.1 mm. <bold><italic>Head.</italic></bold> Face yellow pruinose with shiny, black, medial vitta extending from oral margin to base of antenna; frons enlarged antero-dorsally, longer than broad and as broad at vertex as at antenna, bare, with yellow pruinosity along posterior rim; vertex triangular, longer than broad, shiny, with ocellar triangle yellow pilose; postocular border yellow pruinose; postocular and occipital pile yellow; male narrowly dichoptic; antenna black, black pilose, with length of segments roughly in a 4:4:1 ratio.</p><p><bold><italic>Thorax.</italic></bold> Matte black; postpronotum, scutum, scutellum, postalar callus, proepimeron, posterior anepisternum yellow pilose; posterior katepisternum yellow pilose with broadly separated patches; anterior anepimeron yellow pilose; metasternum yellow pilose; postpronotum, anterior half of scutellum, broad posterior margin of anepisternum and dorso-posterior corner of katepisternum yellow pruinose; anepimeron shiny; scutum with two pairs of pruinose vittae, anterior pair long running from anterior edge of scutum to transverse suture, posterior pair shorter and terminating before posterior edge; ventral calypter with long yellow pile.</p><p><bold><italic>Legs.</italic></bold> Legs yellow to reddish-yellow. Legs yellow pilose.</p><p><bold><italic>Wing.</italic></bold> Hyaline; microtrichia absent from following areas: cell bc; broad basal portion of cell br (before origin of M) and about basal two-fifths of narrower portion of this cell (caudad of spurious vein only); cell bm anteromedially; broad anterior margin of cell cua.</p><p><bold><italic>Abdomen.</italic></bold> Tergites and sternites shiny to sub-shiny, black with yellow pruinose markings as follows: tergite 1 pruinose along posterior margin; tergite 2 with broad, interrupted, narrowing medial band which does not meet a narrow, uninterrupted posterior band in the posterolateral corners of tergite; tergite 3 with similar band, but thinner and more narrowly interrupted; pattern on tergite 4 same as tergite 3 except medial band very narrowly or incompletely interrupted; sternite 1 shiny; sternite 2 completely black or with faint, interrupted band anteriorly; sternite 3 and 4 with uninterrupted, or narrowly interrupted band anteriorly; sternites 6 to 8 pruinose; pile of abdomen yellow.</p><p><bold><italic>Male genitalia.</italic></bold> Surstylus elongated, about two and a half times as long as broad, apex cute, with abrupt curve, directed ventrally; pile on dorsal surface of surstylus, increasing in length posteriorly; minute spines on ventral surface and apical three-fourth of lateral inner and outer surface; basal fourth of the ventral surface of the surstylus produced into a lobe directed posteroventrally, with minute pubescence on ventral and lateral inner surface; cerci rounded, with invagination on posterior border; aedeagus as in Fig. <xref ref-type="fig" rid="F2">2M</xref>.</p></tp:treatment-sec><tp:treatment-sec sec-type="Female" id="SECID0E2LAK"><title>Female.</title><p>Similar to male except normal sexual dimorphism.</p></tp:treatment-sec><tp:treatment-sec sec-type="biology" id="SECID0EAMAK"><title>Biology.</title><p>Often found in June or July along rivers and streams in <tp:taxon-name><tp:taxon-name-part taxon-name-part-type="genus" reg="Betula">Betula</tp:taxon-name-part></tp:taxon-name> L./<tp:taxon-name><tp:taxon-name-part taxon-name-part-type="genus" reg="Pinus">Pinus</tp:taxon-name-part></tp:taxon-name> L. forest. Copulation has been observed on the trunk of <tp:taxon-name><tp:taxon-name-part taxon-name-part-type="genus" reg="Populus">Populus</tp:taxon-name-part><tp:taxon-name-part taxon-name-part-type="species" reg="tremula">tremula</tp:taxon-name-part></tp:taxon-name> L., <tp:taxon-name><tp:taxon-name-part taxon-name-part-type="genus" reg="Crataegus">Crataegus</tp:taxon-name-part><tp:taxon-name-part taxon-name-part-type="species" reg="maximowiczii">maximowiczii</tp:taxon-name-part></tp:taxon-name> C.K.Schneid., <tp:taxon-name><tp:taxon-name-part taxon-name-part-type="genus" reg="Hesperis">Hesperis</tp:taxon-name-part><tp:taxon-name-part taxon-name-part-type="species" reg="matronalis">matronalis</tp:taxon-name-part></tp:taxon-name> L., <tp:taxon-name><tp:taxon-name-part taxon-name-part-type="genus" reg="Pimpinella">Pimpinella</tp:taxon-name-part><tp:taxon-name-part taxon-name-part-type="species" reg="saxifraga">saxifraga</tp:taxon-name-part></tp:taxon-name> L., <!--PageBreak --><tp:taxon-name><tp:taxon-name-part taxon-name-part-type="genus" reg="Rubus">Rubus</tp:taxon-name-part><tp:taxon-name-part taxon-name-part-type="species" reg="idaeus">idaeus</tp:taxon-name-part></tp:taxon-name> L., <tp:taxon-name><tp:taxon-name-part taxon-name-part-type="genus" reg="Sorbus">Sorbus</tp:taxon-name-part><tp:taxon-name-part taxon-name-part-type="species" reg="aucuparia">aucuparia</tp:taxon-name-part></tp:taxon-name> L., and <tp:taxon-name><tp:taxon-name-part taxon-name-part-type="genus" reg="Spiraea">Spiraea</tp:taxon-name-part><tp:taxon-name-part taxon-name-part-type="species" reg="salicifolia">salicifolia</tp:taxon-name-part></tp:taxon-name> L. Immature stages are not described but are probably associated with sap-runs or lesions in the trunk of <tp:taxon-name><tp:taxon-name-part taxon-name-part-type="genus" reg="Populus">Populus</tp:taxon-name-part><tp:taxon-name-part taxon-name-part-type="species" reg="tremula">tremula</tp:taxon-name-part></tp:taxon-name> (<xref ref-type="bibr" rid="B88">Speight 2014</xref>).</p></tp:treatment-sec><tp:treatment-sec sec-type="distribution" id="SECID0EHPAK"><title>Distribution.</title><p>Southern Norway to northern Sweden, Finland and Russian Karelia, the Baltic States, Poland, and throughout Siberia, reaching the Pacific coast (Fig. <xref ref-type="fig" rid="F24">24</xref>).</p></tp:treatment-sec><tp:treatment-sec><!--Section generated to contain objects referenced in tp:taxon-treatment.--><fig id="F2" position="float" orientation="portrait"><label>Figure 2.</label><caption><p>Aedaegal structure of <italic><tp:taxon-name><tp:taxon-name-part taxon-name-part-type="genus" reg="Sphecomyia">Sphecomyia</tp:taxon-name-part></tp:taxon-name></italic>. <bold>A</bold><italic><tp:taxon-name><tp:taxon-name-part taxon-name-part-type="genus" reg="Sphecomyia">Sphecomyia</tp:taxon-name-part><tp:taxon-name-part taxon-name-part-type="species" reg="aino">aino</tp:taxon-name-part></tp:taxon-name></italic><bold>B</bold><italic><tp:taxon-name><tp:taxon-name-part taxon-name-part-type="genus" reg="Sphecomyia">Sphecomyia</tp:taxon-name-part><tp:taxon-name-part taxon-name-part-type="species" reg="brevicornis">brevicornis</tp:taxon-name-part></tp:taxon-name></italic><bold>C</bold><italic><tp:taxon-name><tp:taxon-name-part taxon-name-part-type="genus" reg="Sphecomyia">Sphecomyia</tp:taxon-name-part><tp:taxon-name-part taxon-name-part-type="species" reg="columbiana">columbiana</tp:taxon-name-part></tp:taxon-name></italic><bold>D</bold><italic><tp:taxon-name><tp:taxon-name-part taxon-name-part-type="genus" reg="Sphecomyia">Sphecomyia</tp:taxon-name-part><tp:taxon-name-part taxon-name-part-type="species" reg="cryptica">cryptica</tp:taxon-name-part></tp:taxon-name></italic><bold>E</bold><italic><tp:taxon-name><tp:taxon-name-part taxon-name-part-type="genus" reg="Sphecomyia">Sphecomyia</tp:taxon-name-part><tp:taxon-name-part taxon-name-part-type="species" reg="dyari">dyari</tp:taxon-name-part></tp:taxon-name></italic><bold>F</bold><italic><tp:taxon-name><tp:taxon-name-part taxon-name-part-type="genus" reg="Sphecomyia">Sphecomyia</tp:taxon-name-part><tp:taxon-name-part taxon-name-part-type="species" reg="hougei">hougei</tp:taxon-name-part></tp:taxon-name></italic><bold>G</bold><italic><tp:taxon-name><tp:taxon-name-part taxon-name-part-type="genus" reg="Sphecomyia">Sphecomyia</tp:taxon-name-part><tp:taxon-name-part taxon-name-part-type="species" reg="interrupta">interrupta</tp:taxon-name-part></tp:taxon-name></italic><bold>H</bold><italic><tp:taxon-name><tp:taxon-name-part taxon-name-part-type="genus" reg="Sphecomyia">Sphecomyia</tp:taxon-name-part><tp:taxon-name-part taxon-name-part-type="species" reg="metallica">metallica</tp:taxon-name-part></tp:taxon-name></italic><bold>I</bold><italic><tp:taxon-name><tp:taxon-name-part taxon-name-part-type="genus" reg="Sphecomyia">Sphecomyia</tp:taxon-name-part><tp:taxon-name-part taxon-name-part-type="species" reg="oraria">oraria</tp:taxon-name-part></tp:taxon-name></italic><bold>J</bold><italic><tp:taxon-name><tp:taxon-name-part taxon-name-part-type="genus" reg="Sphecomyia">Sphecomyia</tp:taxon-name-part><tp:taxon-name-part taxon-name-part-type="species" reg="pattonii">pattonii</tp:taxon-name-part></tp:taxon-name></italic><bold>K</bold><italic><tp:taxon-name><tp:taxon-name-part taxon-name-part-type="genus" reg="Sphecomyia">Sphecomyia</tp:taxon-name-part><tp:taxon-name-part taxon-name-part-type="species" reg="sexmaculata">sexmaculata</tp:taxon-name-part></tp:taxon-name></italic><bold>L</bold><italic><tp:taxon-name><tp:taxon-name-part taxon-name-part-type="genus" reg="Sphecomyia">Sphecomyia</tp:taxon-name-part><tp:taxon-name-part taxon-name-part-type="species" reg="tsherepanovi">tsherepanovi</tp:taxon-name-part></tp:taxon-name></italic><bold>M</bold><italic><tp:taxon-name><tp:taxon-name-part taxon-name-part-type="genus" reg="Sphecomyia">Sphecomyia</tp:taxon-name-part><tp:taxon-name-part taxon-name-part-type="species" reg="vespiformis">vespiformis</tp:taxon-name-part></tp:taxon-name></italic><bold>N</bold><italic><tp:taxon-name><tp:taxon-name-part taxon-name-part-type="genus" reg="Sphecomyia">Sphecomyia</tp:taxon-name-part><tp:taxon-name-part taxon-name-part-type="species" reg="vittata">vittata</tp:taxon-name-part></tp:taxon-name></italic><bold>O</bold><italic><tp:taxon-name><tp:taxon-name-part taxon-name-part-type="genus" reg="Sphecomyia">Sphecomyia</tp:taxon-name-part><tp:taxon-name-part taxon-name-part-type="species" reg="weismani">weismani</tp:taxon-name-part></tp:taxon-name></italic>.</p></caption><graphic xmlns:xlink="http://www.w3.org/1999/xlink" xlink:href="zookeys-836-015-g002.jpg" position="float" orientation="portrait" xlink:type="simple" id="oo_291710.jpg"/></fig><fig id="F4" position="float" orientation="portrait"><label>Figure 4.</label><caption><p><italic><tp:taxon-name><tp:taxon-name-part taxon-name-part-type="genus" reg="Sphecomyia">Sphecomyia</tp:taxon-name-part></tp:taxon-name></italic> ♂ frontal habitus. <bold>A</bold><italic><tp:taxon-name><tp:taxon-name-part taxon-name-part-type="genus" reg="Sphecomyia">Sphecomyia</tp:taxon-name-part><tp:taxon-name-part taxon-name-part-type="species" reg="interrupta">interrupta</tp:taxon-name-part></tp:taxon-name></italic><bold>B</bold><italic><tp:taxon-name><tp:taxon-name-part taxon-name-part-type="genus" reg="Sphecomyia">Sphecomyia</tp:taxon-name-part><tp:taxon-name-part taxon-name-part-type="species" reg="metallica">metallica</tp:taxon-name-part></tp:taxon-name></italic><bold>C</bold><italic><tp:taxon-name><tp:taxon-name-part taxon-name-part-type="genus" reg="Sphecomyia">Sphecomyia</tp:taxon-name-part><tp:taxon-name-part taxon-name-part-type="species" reg="vespiformis">vespiformis</tp:taxon-name-part></tp:taxon-name></italic>.</p></caption><graphic xmlns:xlink="http://www.w3.org/1999/xlink" xlink:href="zookeys-836-015-g004.jpg" position="float" orientation="portrait" xlink:type="simple" id="oo_291712.jpg"/></fig><fig id="F16" position="float" orientation="portrait"><label>Figure 16.</label><caption><p><italic><tp:taxon-name><tp:taxon-name-part taxon-name-part-type="genus" reg="Sphecomyia">Sphecomyia</tp:taxon-name-part><tp:taxon-name-part taxon-name-part-type="species" reg="vittata">vittata</tp:taxon-name-part></tp:taxon-name></italic> group dorsal habitus. <bold>A</bold><italic><tp:taxon-name><tp:taxon-name-part taxon-name-part-type="genus" reg="Sphecomyia">Sphecomyia</tp:taxon-name-part><tp:taxon-name-part taxon-name-part-type="species" reg="brevicornis">brevicornis</tp:taxon-name-part></tp:taxon-name></italic><bold>B</bold><italic><tp:taxon-name><tp:taxon-name-part taxon-name-part-type="genus" reg="Sphecomyia">Sphecomyia</tp:taxon-name-part><tp:taxon-name-part taxon-name-part-type="species" reg="sexfasciata">sexfasciata</tp:taxon-name-part></tp:taxon-name></italic><bold>C</bold><italic><tp:taxon-name><tp:taxon-name-part taxon-name-part-type="genus" reg="Sphecomyia">Sphecomyia</tp:taxon-name-part><tp:taxon-name-part taxon-name-part-type="species" reg="interrupta">interrupta</tp:taxon-name-part></tp:taxon-name></italic><bold>D</bold><italic><tp:taxon-name><tp:taxon-name-part taxon-name-part-type="genus" reg="Sphecomyia">Sphecomyia</tp:taxon-name-part><tp:taxon-name-part taxon-name-part-type="species" reg="vespiformis">vespiformis</tp:taxon-name-part></tp:taxon-name></italic><bold>E</bold><italic><tp:taxon-name><tp:taxon-name-part taxon-name-part-type="genus" reg="Sphecomyia">Sphecomyia</tp:taxon-name-part><tp:taxon-name-part taxon-name-part-type="species" reg="metallica">metallica</tp:taxon-name-part></tp:taxon-name></italic><bold>F</bold><italic><tp:taxon-name><tp:taxon-name-part taxon-name-part-type="genus" reg="Sphecomyia">Sphecomyia</tp:taxon-name-part><tp:taxon-name-part taxon-name-part-type="species" reg="vittata">vittata</tp:taxon-name-part></tp:taxon-name></italic>,</p></caption><graphic xmlns:xlink="http://www.w3.org/1999/xlink" xlink:href="zookeys-836-015-g016.jpg" position="float" orientation="portrait" xlink:type="simple" id="oo_291724.jpg"/></fig><fig id="F17" position="float" orientation="portrait"><label>Figure 17.</label><caption><p><italic><tp:taxon-name><tp:taxon-name-part taxon-name-part-type="genus" reg="Sphecomyia">Sphecomyia</tp:taxon-name-part><tp:taxon-name-part taxon-name-part-type="species" reg="vittata">vittata</tp:taxon-name-part></tp:taxon-name></italic> group lateral habitus. <bold>A</bold><italic><tp:taxon-name><tp:taxon-name-part taxon-name-part-type="genus" reg="Sphecomyia">Sphecomyia</tp:taxon-name-part><tp:taxon-name-part taxon-name-part-type="species" reg="brevicornis">brevicornis</tp:taxon-name-part></tp:taxon-name></italic><bold>B</bold><italic><tp:taxon-name><tp:taxon-name-part taxon-name-part-type="genus" reg="Sphecomyia">Sphecomyia</tp:taxon-name-part><tp:taxon-name-part taxon-name-part-type="species" reg="sexfasciata">sexfasciata</tp:taxon-name-part></tp:taxon-name></italic><bold>C</bold><italic><tp:taxon-name><tp:taxon-name-part taxon-name-part-type="genus" reg="Sphecomyia">Sphecomyia</tp:taxon-name-part><tp:taxon-name-part taxon-name-part-type="species" reg="interrupta">interrupta</tp:taxon-name-part></tp:taxon-name></italic><bold>D</bold><italic><tp:taxon-name><tp:taxon-name-part taxon-name-part-type="genus" reg="Sphecomyia">Sphecomyia</tp:taxon-name-part><tp:taxon-name-part taxon-name-part-type="species" reg="vespiformis">vespiformis</tp:taxon-name-part></tp:taxon-name></italic><bold>E</bold><italic><tp:taxon-name><tp:taxon-name-part taxon-name-part-type="genus" reg="Sphecomyia">Sphecomyia</tp:taxon-name-part><tp:taxon-name-part taxon-name-part-type="species" reg="metallica">metallica</tp:taxon-name-part></tp:taxon-name></italic><bold>F</bold><italic><tp:taxon-name><tp:taxon-name-part taxon-name-part-type="genus" reg="Sphecomyia">Sphecomyia</tp:taxon-name-part><tp:taxon-name-part taxon-name-part-type="species" reg="vittata">vittata</tp:taxon-name-part></tp:taxon-name></italic></p></caption><graphic xmlns:xlink="http://www.w3.org/1999/xlink" xlink:href="zookeys-836-015-g017.jpg" position="float" orientation="portrait" xlink:type="simple" id="oo_291725.jpg"/></fig><fig id="F18" position="float" orientation="portrait"><label>Figure 18.</label><caption><p><italic><tp:taxon-name><tp:taxon-name-part taxon-name-part-type="genus" reg="Sphecomyia">Sphecomyia</tp:taxon-name-part><tp:taxon-name-part taxon-name-part-type="species" reg="vittata">vittata</tp:taxon-name-part></tp:taxon-name></italic> group male genitalia. <bold>A</bold><italic><tp:taxon-name><tp:taxon-name-part taxon-name-part-type="genus" reg="Sphecomyia">Sphecomyia</tp:taxon-name-part><tp:taxon-name-part taxon-name-part-type="species" reg="brevicornis">brevicornis</tp:taxon-name-part></tp:taxon-name></italic><bold>B</bold><italic><tp:taxon-name><tp:taxon-name-part taxon-name-part-type="genus" reg="Sphecomyia">Sphecomyia</tp:taxon-name-part><tp:taxon-name-part taxon-name-part-type="species" reg="sexfasciata">sexfasciata</tp:taxon-name-part></tp:taxon-name></italic><bold>C</bold><italic><tp:taxon-name><tp:taxon-name-part taxon-name-part-type="genus" reg="Sphecomyia">Sphecomyia</tp:taxon-name-part><tp:taxon-name-part taxon-name-part-type="species" reg="interrupta">interrupta</tp:taxon-name-part></tp:taxon-name></italic><bold>D</bold><italic><tp:taxon-name><tp:taxon-name-part taxon-name-part-type="genus" reg="Sphecomyia">Sphecomyia</tp:taxon-name-part><tp:taxon-name-part taxon-name-part-type="species" reg="vespiformis">vespiformis</tp:taxon-name-part></tp:taxon-name></italic><bold>E</bold><italic><tp:taxon-name><tp:taxon-name-part taxon-name-part-type="genus" reg="Sphecomyia">Sphecomyia</tp:taxon-name-part><tp:taxon-name-part taxon-name-part-type="species" reg="metallica">metallica</tp:taxon-name-part></tp:taxon-name></italic><bold>F</bold><italic><tp:taxon-name><tp:taxon-name-part taxon-name-part-type="genus" reg="Sphecomyia">Sphecomyia</tp:taxon-name-part><tp:taxon-name-part taxon-name-part-type="species" reg="vittata">vittata</tp:taxon-name-part></tp:taxon-name></italic>.</p></caption><graphic xmlns:xlink="http://www.w3.org/1999/xlink" xlink:href="zookeys-836-015-g018.jpg" position="float" orientation="portrait" xlink:type="simple" id="oo_291726.jpg"/></fig><fig id="F19" position="float" orientation="portrait"><label>Figure 19.</label><caption><p>Anepimeron, lateral view. <bold>A</bold><italic><tp:taxon-name><tp:taxon-name-part taxon-name-part-type="genus" reg="Sphecomyia">Sphecomyia</tp:taxon-name-part><tp:taxon-name-part taxon-name-part-type="species" reg="vittata">vittata</tp:taxon-name-part></tp:taxon-name></italic><bold>B</bold><italic><tp:taxon-name><tp:taxon-name-part taxon-name-part-type="genus" reg="Sphecomyia">Sphecomyia</tp:taxon-name-part><tp:taxon-name-part taxon-name-part-type="species" reg="vespiformis">vespiformis</tp:taxon-name-part></tp:taxon-name></italic>.</p></caption><graphic xmlns:xlink="http://www.w3.org/1999/xlink" xlink:href="zookeys-836-015-g019.jpg" position="float" orientation="portrait" xlink:type="simple" id="oo_291727.jpg"/></fig><fig id="F21" position="float" orientation="portrait"><label>Figure 21.</label><caption><p><italic><tp:taxon-name><tp:taxon-name-part taxon-name-part-type="genus" reg="Sternite">Sternite</tp:taxon-name-part><tp:taxon-name-part taxon-name-part-type="species" reg="pruinosity">pruinosity</tp:taxon-name-part></tp:taxon-name></italic>. <bold>A</bold><italic><tp:taxon-name><tp:taxon-name-part taxon-name-part-type="genus" reg="Sphecomyia">Sphecomyia</tp:taxon-name-part><tp:taxon-name-part taxon-name-part-type="species" reg="cryptica">cryptica</tp:taxon-name-part></tp:taxon-name></italic><bold>B</bold><italic><tp:taxon-name><tp:taxon-name-part taxon-name-part-type="genus" reg="Sphecomyia">Sphecomyia</tp:taxon-name-part><tp:taxon-name-part taxon-name-part-type="species" reg="dyari">dyari</tp:taxon-name-part></tp:taxon-name></italic><bold>C</bold><italic><tp:taxon-name><tp:taxon-name-part taxon-name-part-type="genus" reg="Sphecomyia">Sphecomyia</tp:taxon-name-part><tp:taxon-name-part taxon-name-part-type="species" reg="oraria">oraria</tp:taxon-name-part></tp:taxon-name></italic><bold>D</bold><italic><tp:taxon-name><tp:taxon-name-part taxon-name-part-type="genus" reg="Sphecomyia">Sphecomyia</tp:taxon-name-part><tp:taxon-name-part taxon-name-part-type="species" reg="vittata">vittata</tp:taxon-name-part></tp:taxon-name></italic><bold>E</bold><italic><tp:taxon-name><tp:taxon-name-part taxon-name-part-type="genus" reg="Sphecomyia">Sphecomyia</tp:taxon-name-part><tp:taxon-name-part taxon-name-part-type="species" reg="vespiformis">vespiformis</tp:taxon-name-part></tp:taxon-name></italic><bold>F</bold><italic><tp:taxon-name><tp:taxon-name-part taxon-name-part-type="genus" reg="Sphecomyia">Sphecomyia</tp:taxon-name-part><tp:taxon-name-part taxon-name-part-type="species" reg="interrupta">interrupta</tp:taxon-name-part></tp:taxon-name></italic><bold>G</bold><italic><tp:taxon-name><tp:taxon-name-part taxon-name-part-type="genus" reg="Sphecomyia">Sphecomyia</tp:taxon-name-part><tp:taxon-name-part taxon-name-part-type="species" reg="brevicornis">brevicornis</tp:taxon-name-part></tp:taxon-name></italic><bold>H</bold><italic><tp:taxon-name><tp:taxon-name-part taxon-name-part-type="genus" reg="Sphecomyia">Sphecomyia</tp:taxon-name-part><tp:taxon-name-part taxon-name-part-type="species" reg="brevicornis">brevicornis</tp:taxon-name-part></tp:taxon-name></italic>.</p></caption><graphic xmlns:xlink="http://www.w3.org/1999/xlink" xlink:href="zookeys-836-015-g021.jpg" position="float" orientation="portrait" xlink:type="simple" id="oo_291729.jpg"/></fig><fig id="F22" position="float" orientation="portrait"><label>Figure 22.</label><caption><p>Scutellum pruinosity. <bold>A</bold><italic><tp:taxon-name><tp:taxon-name-part taxon-name-part-type="genus" reg="Sphecomyia">Sphecomyia</tp:taxon-name-part><tp:taxon-name-part taxon-name-part-type="species" reg="brevicornis">brevicornis</tp:taxon-name-part></tp:taxon-name></italic><bold>B</bold><italic><tp:taxon-name><tp:taxon-name-part taxon-name-part-type="genus" reg="Sphecomyia">Sphecomyia</tp:taxon-name-part><tp:taxon-name-part taxon-name-part-type="species" reg="interrupta">interrupta</tp:taxon-name-part></tp:taxon-name></italic><bold>C</bold><italic><tp:taxon-name><tp:taxon-name-part taxon-name-part-type="genus" reg="Sphecomyia">Sphecomyia</tp:taxon-name-part><tp:taxon-name-part taxon-name-part-type="species" reg="columbiana">columbiana</tp:taxon-name-part></tp:taxon-name></italic><bold>D</bold><italic><tp:taxon-name><tp:taxon-name-part taxon-name-part-type="genus" reg="Sphecomyia">Sphecomyia</tp:taxon-name-part><tp:taxon-name-part taxon-name-part-type="species" reg="weismani">weismani</tp:taxon-name-part></tp:taxon-name></italic><bold>E</bold><italic><tp:taxon-name><tp:taxon-name-part taxon-name-part-type="genus" reg="Sphecomyia">Sphecomyia</tp:taxon-name-part><tp:taxon-name-part taxon-name-part-type="species" reg="cryptica">cryptica</tp:taxon-name-part></tp:taxon-name></italic><bold>F</bold><italic><tp:taxon-name><tp:taxon-name-part taxon-name-part-type="genus" reg="Sphecomyia">Sphecomyia</tp:taxon-name-part><tp:taxon-name-part taxon-name-part-type="species" reg="vespiformis">vespiformis</tp:taxon-name-part></tp:taxon-name></italic></p></caption><graphic xmlns:xlink="http://www.w3.org/1999/xlink" xlink:href="zookeys-836-015-g022.jpg" position="float" orientation="portrait" xlink:type="simple" id="oo_291730.jpg"/></fig><fig id="F24" position="float" orientation="portrait"><label>Figure 24.</label><caption><p>Old World <italic><tp:taxon-name><tp:taxon-name-part taxon-name-part-type="genus" reg="Sphecomyia">Sphecomyia</tp:taxon-name-part></tp:taxon-name></italic> distribution.</p></caption><graphic xmlns:xlink="http://www.w3.org/1999/xlink" xlink:href="zookeys-836-015-g024.jpg" position="float" orientation="portrait" xlink:type="simple" id="oo_291732.jpg"/></fig></tp:treatment-sec><ref-list><ref id="B30"><mixed-citation xmlns:xlink="http://www.w3.org/1999/xlink" xlink:type="simple"><person-group><name name-style="western"><surname>Gorski</surname><given-names>SB</given-names></name></person-group> (<year>1852</year>) <source>Analecta ad Entomographium provinviarum occidentali-meridionalium imperii Rossici.</source><publisher-name>Nicolai</publisher-name>, <publisher-loc>Berlin</publisher-loc>, <size units="page">214 pp</size>. <ext-link xlink:type="simple" ext-link-type="doi" xlink:href="10.5962/bhl.title.12465">https://doi.org/10.5962/bhl.title.12465</ext-link></mixed-citation></ref><ref id="B107"><mixed-citation xmlns:xlink="http://www.w3.org/1999/xlink" xlink:type="simple"><person-group><name name-style="western"><surname>Wahlberg</surname><given-names>PF</given-names></name></person-group> (<year>1854</year>) <article-title><italic><tp:taxon-name><tp:taxon-name-part taxon-name-part-type="genus">Sphecomyia</tp:taxon-name-part></tp:taxon-name></italic> funnen i Norden. Öfversigt af Kongl. Vetenskaps-akademiens forhandlingar.</article-title><volume>11</volume>: <fpage>151</fpage>–<lpage>156</lpage>.</mixed-citation></ref><ref id="B123"><mixed-citation xmlns:xlink="http://www.w3.org/1999/xlink" xlink:type="simple"><person-group><name name-style="western"><surname>Zetterstedt</surname><given-names>JW</given-names></name></person-group> (<year>1855</year>) <tp:taxon-name><tp:taxon-name-part taxon-name-part-type="order">Diptera</tp:taxon-name-part></tp:taxon-name> Scandinaviæ disposita et descripta. Ex Officina Lundbergiana, sumtibus auctoris, Lundæ, 4547–4942.</mixed-citation></ref><ref id="B124"><mixed-citation xmlns:xlink="http://www.w3.org/1999/xlink" xlink:type="simple"><person-group><name name-style="western"><surname>Zetterstedt</surname><given-names>JW</given-names></name></person-group> (<year>1859</year>) <tp:taxon-name><tp:taxon-name-part taxon-name-part-type="order">Diptera</tp:taxon-name-part></tp:taxon-name> Scandinaviæ disposita et descripta. Ex Officina Lundbergiana, sumtibus auctoris, Lundæ, 4943-6190.</mixed-citation></ref><ref id="B73"><mixed-citation xmlns:xlink="http://www.w3.org/1999/xlink" xlink:type="simple"><person-group><name name-style="western"><surname>Schiner</surname><given-names>IR</given-names></name></person-group> (<year>1857</year>) <tp:taxon-name><tp:taxon-name-part taxon-name-part-type="order">Diptera</tp:taxon-name-part></tp:taxon-name> Austriaca. Aufzahlung aller im Kaiserthume Oestereich bisher aufgefundenen Zweiflugler. III. Die ostereichischen Syrphiden. Verhandlungen der Kaiserlich-Königlichen Zoologisch-Botanischen Gesellschaft, Wien, 7, 279–506.</mixed-citation></ref><ref id="B74"><mixed-citation xmlns:xlink="http://www.w3.org/1999/xlink" xlink:type="simple"><person-group><name name-style="western"><surname>Schiner</surname><given-names>IR</given-names></name></person-group> (<year>1862</year>) <source>Fauna Austriaca. Die Fliegen (<tp:taxon-name><tp:taxon-name-part taxon-name-part-type="order">Diptera</tp:taxon-name-part></tp:taxon-name>) Theil I.</source><publisher-name>Von Carl Gerold's Sohn</publisher-name>, <publisher-loc>Wien</publisher-loc>, <size units="page">674 pp</size>. <ext-link xlink:type="simple" ext-link-type="doi" xlink:href="10.5962/bhl.title.9570">https://doi.org/10.5962/bhl.title.9570</ext-link></mixed-citation></ref><ref id="B75"><mixed-citation xmlns:xlink="http://www.w3.org/1999/xlink" xlink:type="simple"><person-group><name name-style="western"><surname>Schiner</surname><given-names>IR</given-names></name></person-group> (<year>1864</year>) <source>Catalogus systematicus dipterorum Europae.</source><publisher-name>Societatis zoologico-botanicae</publisher-name>, <publisher-loc>Vienna</publisher-loc>, <size units="page">115 pp</size>. <ext-link xlink:type="simple" ext-link-type="doi" xlink:href="10.5962/bhl.title.39977">https://doi.org/10.5962/bhl.title.39977</ext-link></mixed-citation></ref><ref id="B9"><mixed-citation xmlns:xlink="http://www.w3.org/1999/xlink" xlink:type="simple"><person-group><name name-style="western"><surname>Bonsdorff</surname><given-names>EJ</given-names></name></person-group> (<year>1861</year>) <article-title>Finlands tvåvingade insecter (<tp:taxon-name><tp:taxon-name-part taxon-name-part-type="order">Diptera</tp:taxon-name-part></tp:taxon-name>). Joh. Wilh. Zetterstedt "Forfatteren till <tp:taxon-name><tp:taxon-name-part taxon-name-part-type="order">Diptera</tp:taxon-name-part></tp:taxon-name> Scandinaviae".</article-title><source>Bidrag till kännedom af Finlands Natur och Folk utgifna af Finska Vetenskaps-Societeten</source><volume>6</volume>: <fpage>209</fpage>–<lpage>299</lpage>.</mixed-citation></ref><ref id="B85"><mixed-citation xmlns:xlink="http://www.w3.org/1999/xlink" xlink:type="simple"><person-group><name name-style="western"><surname>Siebke</surname><given-names>JHS</given-names></name></person-group> (<year>1877</year>) Enumeratio Insectorum Norvegicorum. Fasc. IV. (<tp:taxon-name><tp:taxon-name-part taxon-name-part-type="order">Diptera</tp:taxon-name-part></tp:taxon-name>): 50. Christiania (Oslo), 255 pp. <ext-link xlink:type="simple" ext-link-type="doi" xlink:href="10.5962/bhl.title.8180">https://doi.org/10.5962/bhl.title.8180</ext-link></mixed-citation></ref><ref id="B23"><mixed-citation xmlns:xlink="http://www.w3.org/1999/xlink" xlink:type="simple"><person-group><name name-style="western"><surname>Curran</surname><given-names>CH</given-names></name></person-group> (<year>1932</year>) <article-title>New American <tp:taxon-name><tp:taxon-name-part taxon-name-part-type="family">Syrphidae</tp:taxon-name-part></tp:taxon-name> (<tp:taxon-name><tp:taxon-name-part taxon-name-part-type="order">Diptera</tp:taxon-name-part></tp:taxon-name>), with notes.</article-title><source>American Museum Novitates</source><volume>519</volume>: <fpage>1</fpage>–<lpage>9</lpage>. <ext-link xlink:type="simple" ext-link-type="uri" xlink:href="http://hdl.handle.net/2246/2990">http://hdl.handle.net/2246/2990</ext-link></mixed-citation></ref><ref id="B2"><mixed-citation xmlns:xlink="http://www.w3.org/1999/xlink" xlink:type="simple"><person-group><name name-style="western"><surname>Bańkowska</surname><given-names>R</given-names></name></person-group> (<year>1963</year>) <article-title>Klucze do Oznaczania Owadów Polski, Muchowki – <tp:taxon-name><tp:taxon-name-part taxon-name-part-type="order">Diptera</tp:taxon-name-part></tp:taxon-name>. Zeszyt 34 <tp:taxon-name><tp:taxon-name-part taxon-name-part-type="family">Syrphidae</tp:taxon-name-part></tp:taxon-name>.</article-title><source>Polski Zwiazek Entomologiczny</source><volume>42</volume>: <fpage>1</fpage>–<lpage>236</lpage>.</mixed-citation></ref><ref id="B93"><mixed-citation xmlns:xlink="http://www.w3.org/1999/xlink" xlink:type="simple"><person-group><name name-style="western"><surname>Stone</surname><given-names>A</given-names></name><name name-style="western"><surname>Sabrosky</surname><given-names>CW</given-names></name><name name-style="western"><surname>Wirth</surname><given-names>WW</given-names></name><name name-style="western"><surname>Foote</surname><given-names>RH</given-names></name><name name-style="western"><surname>Coulson</surname><given-names>JR</given-names></name></person-group> (<year>1965</year>) <source>A Catalog of the <tp:taxon-name><tp:taxon-name-part taxon-name-part-type="order">Diptera</tp:taxon-name-part></tp:taxon-name> of America North of Mexico. U.S.</source><publisher-name>Department of Agriculture Handbook</publisher-name>, <publisher-loc>Washington, D.C.</publisher-loc>, <size units="page">1696 pp</size>.</mixed-citation></ref><ref id="B112"><mixed-citation xmlns:xlink="http://www.w3.org/1999/xlink" xlink:type="simple"><person-group><name name-style="western"><surname>Weisman</surname><given-names>KE</given-names></name></person-group> (<year>1965</year>) <article-title>The male genitalia of the genus <italic><tp:taxon-name><tp:taxon-name-part taxon-name-part-type="genus">Sphecomyia</tp:taxon-name-part></tp:taxon-name></italic> Latreille (<tp:taxon-name><tp:taxon-name-part taxon-name-part-type="order">Diptera</tp:taxon-name-part></tp:taxon-name>: <tp:taxon-name><tp:taxon-name-part taxon-name-part-type="family">Syrphidae</tp:taxon-name-part></tp:taxon-name>).</article-title><source>Entomological News</source><volume>76</volume>: <fpage>264</fpage>–<lpage>272</lpage>. <ext-link xlink:type="simple" ext-link-type="uri" xlink:href="https://biodiversitylibrary.org/page/2708603">https://biodiversitylibrary.org/page/2708603</ext-link></mixed-citation></ref><ref id="B113"><mixed-citation xmlns:xlink="http://www.w3.org/1999/xlink" xlink:type="simple"><person-group><name name-style="western"><surname>Weisman</surname><given-names>KE</given-names></name></person-group> (<year>1966a</year>) <article-title>Distribution of the genus <italic><tp:taxon-name><tp:taxon-name-part taxon-name-part-type="genus">Sphecomyia</tp:taxon-name-part></tp:taxon-name></italic> Latreille (<tp:taxon-name><tp:taxon-name-part taxon-name-part-type="order">Diptera</tp:taxon-name-part></tp:taxon-name>: <tp:taxon-name><tp:taxon-name-part taxon-name-part-type="family">Syrphidae</tp:taxon-name-part></tp:taxon-name>).</article-title><source>Entomological News</source><volume>77</volume>: <fpage>50</fpage>–<lpage>56</lpage>. <ext-link xlink:type="simple" ext-link-type="uri" xlink:href="https://biodiversitylibrary.org/page/2705798">https://biodiversitylibrary.org/page/2705798</ext-link></mixed-citation></ref><ref id="B114"><mixed-citation xmlns:xlink="http://www.w3.org/1999/xlink" xlink:type="simple"><person-group><name name-style="western"><surname>Weisman</surname><given-names>KE</given-names></name></person-group> (<year>1966b</year>) <article-title><italic><tp:taxon-name><tp:taxon-name-part taxon-name-part-type="genus">Sphecomyia</tp:taxon-name-part></tp:taxon-name></italic> (<tp:taxon-name><tp:taxon-name-part taxon-name-part-type="order">Diptera</tp:taxon-name-part></tp:taxon-name>: <tp:taxon-name><tp:taxon-name-part taxon-name-part-type="family">Syrphidae</tp:taxon-name-part></tp:taxon-name>) a Taxonomic and Descriptive Analysis.</article-title><source>Entomological News</source><volume>77</volume>: <fpage>189</fpage>–<lpage>199</lpage>. <ext-link xlink:type="simple" ext-link-type="uri" xlink:href="https://biodiversitylibrary.org/page/2705959">https://biodiversitylibrary.org/page/2705959</ext-link></mixed-citation></ref><ref id="B104"><mixed-citation xmlns:xlink="http://www.w3.org/1999/xlink" xlink:type="simple"><person-group><name name-style="western"><surname>Violovitsh</surname><given-names>NA</given-names></name></person-group> (<year>1983</year>) <source>Sirfidy Sibiri (<tp:taxon-name><tp:taxon-name-part taxon-name-part-type="order">Diptera</tp:taxon-name-part></tp:taxon-name>, <tp:taxon-name><tp:taxon-name-part taxon-name-part-type="family">Syrphidae</tp:taxon-name-part></tp:taxon-name>). Opredelitel.</source><publisher-name>Nauka</publisher-name>, <publisher-loc>Novosibirsk</publisher-loc>, <size units="page">242 pp</size>. [in Russian].</mixed-citation></ref><ref id="B69"><mixed-citation xmlns:xlink="http://www.w3.org/1999/xlink" xlink:type="simple"><person-group><name name-style="western"><surname>Peck</surname><given-names>LV</given-names></name></person-group> (<year>1988</year>) <article-title>Family <tp:taxon-name><tp:taxon-name-part taxon-name-part-type="family">Syrphidae</tp:taxon-name-part></tp:taxon-name>.</article-title> In: <person-group><name name-style="western"><surname>Soos</surname><given-names>A</given-names></name><name name-style="western"><surname>Papp</surname><given-names>L</given-names></name></person-group> (<role>Eds</role>) <issue-title>Catalogue of Palaearctic Diptera Volume 8 Syrphidae–Conopidae.</issue-title><source>Akadémiai Kiadó, Budapest, Hungary</source>, <fpage>11</fpage>–<lpage>230</lpage>.</mixed-citation></ref><ref id="B86"><mixed-citation xmlns:xlink="http://www.w3.org/1999/xlink" xlink:type="simple"><person-group><name name-style="western"><surname>Soszyński</surname><given-names>B</given-names></name></person-group> (<year>1991</year>) <source><tp:taxon-name><tp:taxon-name-part taxon-name-part-type="family">Syrphidae</tp:taxon-name-part></tp:taxon-name>.</source><publisher-name>Ossolineum</publisher-name>, <publisher-loc>Wrocław-Waszawa-Kraków</publisher-loc>, <size units="page">342 pp</size>.</mixed-citation></ref><ref id="B87"><mixed-citation xmlns:xlink="http://www.w3.org/1999/xlink" xlink:type="simple"><person-group><name name-style="western"><surname>Soszyński</surname><given-names>B</given-names></name></person-group> (<year>2004</year>) <italic><tp:taxon-name><tp:taxon-name-part taxon-name-part-type="genus">Sphecomyia</tp:taxon-name-part><tp:taxon-name-part taxon-name-part-type="species">vittata</tp:taxon-name-part></tp:taxon-name></italic> (Wiedemann, 1830). Polska Czerwona Księga Zwierząt. Bezkręgowce, Oficyna Wydawnicza TEXT, Krakow, 307–308.</mixed-citation></ref><ref id="B5"><mixed-citation xmlns:xlink="http://www.w3.org/1999/xlink" xlink:type="simple"><person-group><name name-style="western"><surname>Bartsch</surname><given-names>H</given-names></name><name name-style="western"><surname>Hellqvist</surname><given-names>S</given-names></name><name name-style="western"><surname>Sörensson</surname><given-names>M</given-names></name></person-group> (<year>1998</year>) <article-title>Nya fynd av getinglik blomfluga <italic><tp:taxon-name><tp:taxon-name-part taxon-name-part-type="genus">Sphecomyia</tp:taxon-name-part><tp:taxon-name-part taxon-name-part-type="species">vespiformis</tp:taxon-name-part></tp:taxon-name></italic> (<tp:taxon-name><tp:taxon-name-part taxon-name-part-type="order">Diptera</tp:taxon-name-part></tp:taxon-name>, <tp:taxon-name><tp:taxon-name-part taxon-name-part-type="family">Syrphidae</tp:taxon-name-part></tp:taxon-name>), tidigare ansedd som utdöd.</article-title><source>Natur I Nort, Umeå</source><volume>17</volume>: <fpage>53</fpage>–<lpage>60</lpage>.</mixed-citation></ref><ref id="B64"><mixed-citation xmlns:xlink="http://www.w3.org/1999/xlink" xlink:type="simple"><person-group><name name-style="western"><surname>Nielsen</surname><given-names>TR</given-names></name></person-group> (<year>1999</year>) <article-title>Check-list and distribution maps of Norwegian Hoverflies, with description of <italic><tp:taxon-name><tp:taxon-name-part taxon-name-part-type="genus">Platycheirus</tp:taxon-name-part><tp:taxon-name-part taxon-name-part-type="species">laskai</tp:taxon-name-part></tp:taxon-name></italic> nov. sp. (<tp:taxon-name><tp:taxon-name-part taxon-name-part-type="order">Diptera</tp:taxon-name-part></tp:taxon-name>, <tp:taxon-name><tp:taxon-name-part taxon-name-part-type="family">Syrphidae</tp:taxon-name-part></tp:taxon-name>).</article-title><source>NINA Fagrapport</source><volume>35</volume>: <fpage>1</fpage>–<lpage>99</lpage>. <ext-link xlink:type="simple" ext-link-type="uri" xlink:href="https://www.nina.no/archive/nina/PppBasePdf/fagrapport/035.pdf">https://www.nina.no/archive/nina/PppBasePdf/fagrapport/035.pdf</ext-link></mixed-citation></ref><ref id="B84"><mixed-citation xmlns:xlink="http://www.w3.org/1999/xlink" xlink:type="simple"><person-group><name name-style="western"><surname>Söderman</surname><given-names>G</given-names></name></person-group> (<year>1999</year>) <article-title>Diversity of pollinator communities in Eastern Fennoscandia and Eastern Baltics.</article-title><source>Finnish Environment Institute</source><volume>355</volume>: <fpage>1</fpage>–<lpage>74</lpage>. <ext-link xlink:type="simple" ext-link-type="uri" xlink:href="https://core.ac.uk/download/pdf/78567222.pdf">https://core.ac.uk/download/pdf/78567222.pdf</ext-link></mixed-citation></ref><ref id="B32"><mixed-citation xmlns:xlink="http://www.w3.org/1999/xlink" xlink:type="simple"><person-group><name name-style="western"><surname>Haarto</surname><given-names>A</given-names></name><name name-style="western"><surname>Kerppola</surname><given-names>S</given-names></name></person-group> (<year>2007</year>) <source>Finnish hoverflies and some species in adjacent countries.</source><publisher-name>Otavan Kirjapaino Oy</publisher-name>, <publisher-loc>Keuruu</publisher-loc>, <size units="page">647 pp</size>.</mixed-citation></ref><ref id="B33"><mixed-citation xmlns:xlink="http://www.w3.org/1999/xlink" xlink:type="simple"><person-group><name name-style="western"><surname>Haarto</surname><given-names>A</given-names></name><name name-style="western"><surname>Kerppola</surname><given-names>S</given-names></name></person-group> (<year>2014</year>) <article-title>Checklist of the family <tp:taxon-name><tp:taxon-name-part taxon-name-part-type="family">Syrphidae</tp:taxon-name-part></tp:taxon-name> (<tp:taxon-name><tp:taxon-name-part taxon-name-part-type="order">Diptera</tp:taxon-name-part></tp:taxon-name>) of Finland.</article-title><source>ZooKeys</source><volume>441</volume>: <fpage>233</fpage>–<lpage>249</lpage>. <ext-link xlink:type="simple" ext-link-type="doi" xlink:href="10.3897/zookeys.441.7251">https://doi.org/10.3897/zookeys.441.7251</ext-link></mixed-citation></ref><ref id="B45"><mixed-citation xmlns:xlink="http://www.w3.org/1999/xlink" xlink:type="simple"><person-group><name name-style="western"><surname>Karpa</surname><given-names>A</given-names></name></person-group> (<year>2008</year>) <article-title>Catalogue of Latvian flies (<tp:taxon-name><tp:taxon-name-part taxon-name-part-type="order">Diptera</tp:taxon-name-part></tp:taxon-name>: <tp:taxon-name><tp:taxon-name-part taxon-name-part-type="suborder">Brachycera</tp:taxon-name-part></tp:taxon-name>).</article-title><source>Latvijas Entomologs</source><volume>46</volume>: <fpage>4</fpage>–<lpage>43</lpage>.</mixed-citation></ref><ref id="B4"><mixed-citation xmlns:xlink="http://www.w3.org/1999/xlink" xlink:type="simple"><person-group><name name-style="western"><surname>Bartsch</surname><given-names>H</given-names></name><name name-style="western"><surname>Binkiewicz</surname><given-names>E</given-names></name><name name-style="western"><surname>Klintbjer</surname><given-names>A</given-names></name><name name-style="western"><surname>Rådén</surname><given-names>A</given-names></name><name name-style="western"><surname>Nasibov</surname><given-names>E</given-names></name></person-group> (<year>2009</year>) <source>Nationalnyckeln till Sveriges flora och fauna. Tvåvingar: Blomflugor: <tp:taxon-name><tp:taxon-name-part taxon-name-part-type="subfamily">Eristalinae</tp:taxon-name-part></tp:taxon-name> &amp; <tp:taxon-name><tp:taxon-name-part taxon-name-part-type="subfamily">Microdontinae</tp:taxon-name-part></tp:taxon-name>. <tp:taxon-name><tp:taxon-name-part taxon-name-part-type="order">Diptera</tp:taxon-name-part></tp:taxon-name>: <tp:taxon-name><tp:taxon-name-part taxon-name-part-type="family">Syrphidae</tp:taxon-name-part></tp:taxon-name>: <tp:taxon-name><tp:taxon-name-part taxon-name-part-type="subfamily">Eristalinae</tp:taxon-name-part></tp:taxon-name> &amp; <tp:taxon-name><tp:taxon-name-part taxon-name-part-type="subfamily">Microdontinae</tp:taxon-name-part></tp:taxon-name>.</source><publisher-name>Artdatabanken</publisher-name>, <publisher-loc>SLU, Uppsala</publisher-loc>, <size units="page">478 pp</size>.</mixed-citation></ref><ref id="B88"><mixed-citation xmlns:xlink="http://www.w3.org/1999/xlink" xlink:type="simple"><person-group><name name-style="western"><surname>Speight</surname><given-names>MCD</given-names></name></person-group> (<year>2014</year>) <source>Species accounts of European <tp:taxon-name><tp:taxon-name-part taxon-name-part-type="family">Syrphidae</tp:taxon-name-part></tp:taxon-name> (<tp:taxon-name><tp:taxon-name-part taxon-name-part-type="order">Diptera</tp:taxon-name-part></tp:taxon-name>), 2014.</source><publisher-name>Syrph the Net Publications</publisher-name>, <publisher-loc>Dublin</publisher-loc>, <size units="page">321 pp</size>. <ext-link xlink:type="simple" ext-link-type="uri" xlink:href="http://www.biodiversityireland.ie/wordpress/wpcontent/uploads/StN-Species-Accounts-2014.pdf">http://www.biodiversityireland.ie/wordpress/wpcontent/uploads/StN-Species-Accounts-2014.pdf</ext-link></mixed-citation></ref><ref id="B70"><mixed-citation xmlns:xlink="http://www.w3.org/1999/xlink" xlink:type="simple"><person-group><name name-style="western"><surname>Pettersson</surname><given-names>RB</given-names></name><name name-style="western"><surname>Fors</surname><given-names>M</given-names></name></person-group> (<year>2014</year>) <article-title>Om tajgablomfluga och guldvedblomfluga I Umeälvlandskapet.</article-title><source>Årgång</source><volume>6</volume>: <fpage>6</fpage>–<lpage>8</lpage>. <ext-link xlink:type="simple" ext-link-type="uri" xlink:href="http://www.norrent.se/images/stories/upload/Skorvnopparn/2013/SN_2014A_06-08.pdf">http://www.norrent.se/images/stories/upload/Skorvnopparn/2013/SN_2014A_06-08.pdf</ext-link></mixed-citation></ref><ref id="B61"><mixed-citation xmlns:xlink="http://www.w3.org/1999/xlink" xlink:type="simple"><person-group><name name-style="western"><surname>Mutin</surname><given-names>VA</given-names></name><name name-style="western"><surname>van Steenis</surname><given-names>J</given-names></name><name name-style="western"><surname>van Steenis</surname><given-names>W</given-names></name><name name-style="western"><surname>Palmer</surname><given-names>P</given-names></name><name name-style="western"><surname>Bot</surname><given-names>S</given-names></name><name name-style="western"><surname>Skevington</surname><given-names>J</given-names></name><name name-style="western"><surname>Merkel-Wallner</surname><given-names>G</given-names></name><name name-style="western"><surname>van Zuijen</surname><given-names>MP</given-names></name><name name-style="western"><surname>Zeegers</surname><given-names>T</given-names></name><name name-style="western"><surname>Ssymank</surname><given-names>A</given-names></name><name name-style="western"><surname>Mengual</surname><given-names>X</given-names></name></person-group> (<year>2016</year>) <article-title>Syrphid fauna (<tp:taxon-name><tp:taxon-name-part taxon-name-part-type="order">Diptera</tp:taxon-name-part></tp:taxon-name>: <tp:taxon-name><tp:taxon-name-part taxon-name-part-type="family">Syrphidae</tp:taxon-name-part></tp:taxon-name>) of Tumnin river basin, the Eastern macroslope of the Northern Sikhote-Alin, Russia.</article-title><source>Far Eastern Entomologist</source><volume>306</volume>: <fpage>1</fpage>–<lpage>31</lpage>. <ext-link xlink:type="simple" ext-link-type="uri" xlink:href="http://www.biosoil.ru/Files/FEE/00000489.pdf">http://www.biosoil.ru/Files/FEE/00000489.pdf</ext-link></mixed-citation></ref><ref id="B127"><mixed-citation xmlns:xlink="http://www.w3.org/1999/xlink" xlink:type="simple"><person-group><name name-style="western"><surname>Żóralski</surname><given-names>R</given-names></name><name name-style="western"><surname>Mielczarek</surname><given-names>LE</given-names></name><name name-style="western"><surname>Soszyński</surname><given-names>B</given-names></name></person-group> (<year>2016</year>) <article-title>Report of the 6<sup>th</sup> Dipterological Workshop of the Polish Entomological Society, Wigry, 2016. Contribution to our knowledge of the hoverflies (<tp:taxon-name><tp:taxon-name-part taxon-name-part-type="order">Diptera</tp:taxon-name-part></tp:taxon-name>: <tp:taxon-name><tp:taxon-name-part taxon-name-part-type="family">Syrphidae</tp:taxon-name-part></tp:taxon-name>) of Wigry National Park.</article-title><source>Dipteron</source><volume>32</volume>: <fpage>123</fpage>–<lpage>131</lpage>.</mixed-citation></ref><ref id="B125"><mixed-citation xmlns:xlink="http://www.w3.org/1999/xlink" xlink:type="simple"><person-group><name name-style="western"><surname>Żóralski</surname><given-names>R</given-names></name><name name-style="western"><surname>Mielczarek</surname><given-names>A</given-names></name><name name-style="western"><surname>Mielczarek</surname><given-names>LE</given-names></name><name name-style="western"><surname>Mocarski</surname><given-names>Z</given-names></name><name name-style="western"><surname>Skitek</surname><given-names>A</given-names></name><name name-style="western"><surname>Soszyński</surname><given-names>B</given-names></name><name name-style="western"><surname>Szlachetka</surname><given-names>A</given-names></name><name name-style="western"><surname>Tofilski</surname><given-names>A</given-names></name></person-group> (<year>2017</year>) New data on the hoverflies (<tp:taxon-name><tp:taxon-name-part taxon-name-part-type="order">Diptera</tp:taxon-name-part></tp:taxon-name>: <tp:taxon-name><tp:taxon-name-part taxon-name-part-type="family">Syrphidae</tp:taxon-name-part></tp:taxon-name>) of the Wigry National Park. Dipteron 33: 76–83.</mixed-citation></ref><ref id="B116"><mixed-citation xmlns:xlink="http://www.w3.org/1999/xlink" xlink:type="simple"><person-group><name name-style="western"><surname>Wiedemann</surname><given-names>CRW</given-names></name></person-group> (<year>1830</year>) Aussereuropäische zweiflügeligen Insekten. Zweiter Theil. Hamm, xii + 684 pp. <ext-link xlink:type="simple" ext-link-type="doi" xlink:href="10.5962/bhl.title.14603">https://doi.org/10.5962/bhl.title.14603</ext-link></mixed-citation></ref><ref id="B68"><mixed-citation xmlns:xlink="http://www.w3.org/1999/xlink" xlink:type="simple"><person-group><name name-style="western"><surname>Osten Sacken</surname><given-names>CR</given-names></name></person-group> (<year>1877</year>) <article-title>Western <tp:taxon-name><tp:taxon-name-part taxon-name-part-type="order">Diptera</tp:taxon-name-part></tp:taxon-name>: description of new genera and species of <tp:taxon-name><tp:taxon-name-part taxon-name-part-type="order">Diptera</tp:taxon-name-part></tp:taxon-name> from the region west of the Mississippi and especially from California.</article-title><source>Bulletin of the United States Geological and Geographical Survey of the Territories</source><volume>3</volume>: <fpage>189</fpage>–<lpage>354</lpage>. <ext-link xlink:type="simple" ext-link-type="doi" xlink:href="10.5962/bhl.title.57939">https://doi.org/10.5962/bhl.title.57939</ext-link></mixed-citation></ref><ref id="B71"><mixed-citation xmlns:xlink="http://www.w3.org/1999/xlink" xlink:type="simple"><person-group><name name-style="western"><surname>Portschinsky</surname><given-names>JA</given-names></name></person-group> (<year>1887</year>) <article-title><tp:taxon-name><tp:taxon-name-part taxon-name-part-type="order">Diptera</tp:taxon-name-part></tp:taxon-name> europaea et asiatica nova aut minus cognita.</article-title><source>Horae Societatis Entomologicae Rossicae</source><volume>21</volume>: <fpage>3</fpage>–<lpage>20</lpage>. <ext-link xlink:type="simple" ext-link-type="uri" xlink:href="https://biodiversitylibrary.org/page/12835521">https://biodiversitylibrary.org/page/12835521</ext-link></mixed-citation></ref><ref id="B1"><mixed-citation xmlns:xlink="http://www.w3.org/1999/xlink" xlink:type="simple"><person-group><name name-style="western"><surname>Aldrich</surname><given-names>JM</given-names></name></person-group> (<year>1905</year>) <article-title>A catalogue of North American <tp:taxon-name><tp:taxon-name-part taxon-name-part-type="order">Diptera</tp:taxon-name-part></tp:taxon-name> (or two-winged flies).</article-title><source>Smithsonian Miscellaneous Collections</source><volume>46</volume>: <fpage>1</fpage>–<lpage>678</lpage>. <ext-link xlink:type="simple" ext-link-type="doi" xlink:href="10.5962/bhl.title.1681">https://doi.org/10.5962/bhl.title.1681</ext-link></mixed-citation></ref><ref id="B47"><mixed-citation xmlns:xlink="http://www.w3.org/1999/xlink" xlink:type="simple"><person-group><name name-style="western"><surname>Kertész</surname><given-names>K</given-names></name></person-group> (<year>1910</year>) <source>Catalogus dipterorum hucusque descriptorum. VII.</source><publisher-name>Museum Nationale Hungaricum</publisher-name>, <publisher-loc>Budapest</publisher-loc>, <size units="page">470 pp</size>. <ext-link xlink:type="simple" ext-link-type="doi" xlink:href="10.5962/bhl.title.5147">https://doi.org/10.5962/bhl.title.5147</ext-link></mixed-citation></ref><ref id="B78"><mixed-citation xmlns:xlink="http://www.w3.org/1999/xlink" xlink:type="simple"><person-group><name name-style="western"><surname>Shannon</surname><given-names>RC</given-names></name></person-group> (<year>1925</year>) <article-title>North American <italic><tp:taxon-name><tp:taxon-name-part taxon-name-part-type="genus">Sphecomyia</tp:taxon-name-part></tp:taxon-name></italic> (<tp:taxon-name><tp:taxon-name-part taxon-name-part-type="order">Diptera</tp:taxon-name-part></tp:taxon-name>, <tp:taxon-name><tp:taxon-name-part taxon-name-part-type="family">Syrphidae</tp:taxon-name-part></tp:taxon-name>).</article-title><source>Pan-Pacific Entomologist</source><volume>2</volume>: <fpage>43</fpage>–<lpage>44</lpage>.</mixed-citation></ref><ref id="B91"><mixed-citation xmlns:xlink="http://www.w3.org/1999/xlink" xlink:type="simple"><person-group><name name-style="western"><surname>Stackelberg</surname><given-names>AA</given-names></name></person-group> (<year>1958</year>) <article-title>List of <tp:taxon-name><tp:taxon-name-part taxon-name-part-type="order">Diptera</tp:taxon-name-part></tp:taxon-name> of the Leningrad region. IV. <tp:taxon-name><tp:taxon-name-part taxon-name-part-type="family">Syrphidae</tp:taxon-name-part></tp:taxon-name>.</article-title><source>Trudy Zoological Institute</source><volume>24</volume>: <fpage>192</fpage>–<lpage>246</lpage>.</mixed-citation></ref><ref id="B76"><mixed-citation xmlns:xlink="http://www.w3.org/1999/xlink" xlink:type="simple"><person-group><name name-style="western"><surname>Séguy</surname><given-names>E</given-names></name></person-group> (<year>1961</year>) Dipteres syrphides d'Europe Occidentale. 248 pp.</mixed-citation></ref></ref-list></tp:taxon-treatment>
