# Supplementary material for: Revision of world Sphecomyia Latreille (Diptera, Syrphidae)
Source: Zookeys. 2019 Apr 8;836:15–79. doi: 10.3897/zookeys.836.30326 (PMC6477872; doi:10.3897/zookeys.836.30326)
Supplement: XML Treatment for Sphecomyia vittata [file zookeys.836.30326-treatment16.xml]

<!DOCTYPE tp:taxon-treatment
  PUBLIC "-//TaxonX//DTD Taxonomic Treatment Publishing DTD v0 20100105//EN" "tax-treatment-NSO.dtd">
<tp:taxon-treatment xmlns:tp="http://www.plazi.org/taxpub"><tp:treatment-meta><kwd-group><label>Taxon classification</label><kwd><named-content xmlns:xlink="http://www.w3.org/1999/xlink" content-type="kingdom">Animalia</named-content></kwd><kwd><named-content xmlns:xlink="http://www.w3.org/1999/xlink" content-type="order">Diptera</named-content></kwd><kwd><named-content xmlns:xlink="http://www.w3.org/1999/xlink" content-type="family">Syrphidae</named-content></kwd></kwd-group><mixed-citation publication-type="journal"><person-group><name><surname>M. Moran</surname><given-names>Kevin</given-names></name><name><surname>H. Skevington</surname><given-names>Jeffrey</given-names></name></person-group><article-title>Revision of world <italic><tp:taxon-name><tp:taxon-name-part taxon-name-part-type="genus" reg="Sphecomyia">Sphecomyia</tp:taxon-name-part></tp:taxon-name></italic> Latreille (<tp:taxon-name><tp:taxon-name-part taxon-name-part-type="order">Diptera</tp:taxon-name-part></tp:taxon-name>, <tp:taxon-name><tp:taxon-name-part taxon-name-part-type="family">Syrphidae</tp:taxon-name-part></tp:taxon-name>)</article-title><source>Zookeys</source><day>08</day><month>4</month><year>2019</year><volume>836</volume><fpage>15</fpage><lpage>79</lpage><pub-id pub-id-type="doi">10.3897/zookeys.836.30326</pub-id></mixed-citation></tp:treatment-meta><tp:nomenclature><tp:taxon-name>
              <tp:taxon-name-part taxon-name-part-type="genus" reg="Sphecomyia">Sphecomyia</tp:taxon-name-part>
              <tp:taxon-name-part taxon-name-part-type="species" reg="vittata">vittata</tp:taxon-name-part>
            </tp:taxon-name><tp:taxon-authority>(Wiedemann, 1830)</tp:taxon-authority><xref ref-type="fig" rid="F1">Figs 1</xref><xref ref-type="fig" rid="F2">, 2N</xref><xref ref-type="fig" rid="F5">, 5C</xref><xref ref-type="fig" rid="F6">, 6B</xref><xref ref-type="fig" rid="F16">, 16F</xref><xref ref-type="fig" rid="F17">, 17F</xref><xref ref-type="fig" rid="F18">, 18F</xref><xref ref-type="fig" rid="F19">, 19A</xref><xref ref-type="fig" rid="F21">, 21D</xref><xref ref-type="fig" rid="F23">, 23</xref><!--PageBreak --><tp:nomenclature-citation-list><tp:nomenclature-citation><tp:taxon-name>
                  <tp:taxon-name-part taxon-name-part-type="genus" reg="Chrysotoxum">Chrysotoxum</tp:taxon-name-part>
                  <tp:taxon-name-part taxon-name-part-type="species" reg="vittatum">vittatum</tp:taxon-name-part>
                </tp:taxon-name><comment><xref ref-type="bibr" rid="B116">Wiedemann 1830</xref>: 87. <bold>Type locality.</bold> Unknown. LT male designated in <xref ref-type="bibr" rid="B99">Thompson 1988</xref>: 222 [NMW] </comment></tp:nomenclature-citation><tp:nomenclature-citation><tp:taxon-name>
                  <tp:taxon-name-part taxon-name-part-type="genus" reg="Psarus">Psarus</tp:taxon-name-part>
                  <tp:taxon-name-part taxon-name-part-type="species" reg="ornatus">ornatus</tp:taxon-name-part>
                </tp:taxon-name><comment><xref ref-type="bibr" rid="B116">Wiedemann 1830</xref>: 91 – <xref ref-type="bibr" rid="B53">Macquart 1835</xref>: 491. <bold>Type locality.</bold> U.S.A.: Georgia [ZMHU] </comment></tp:nomenclature-citation><tp:nomenclature-citation><tp:taxon-name>
                  <tp:taxon-name-part taxon-name-part-type="genus" reg="Sphecomyia">Sphecomyia</tp:taxon-name-part>
                  <tp:taxon-name-part taxon-name-part-type="species" reg="vittata">vittata</tp:taxon-name-part>
                </tp:taxon-name><comment>, <xref ref-type="bibr" rid="B54">Macquart 1842</xref>: 75 – <xref ref-type="bibr" rid="B30">Gorski 1852</xref>: 170; <xref ref-type="bibr" rid="B123">Zetterstedt 1855</xref>: 4646; <xref ref-type="bibr" rid="B67">Osten Sacken 1875</xref>: 62, <xref ref-type="bibr" rid="B68">1877</xref>: 342; Roder 1879: 96; <xref ref-type="bibr" rid="B119">Williston 1886</xref>: 257; <xref ref-type="bibr" rid="B71">Portschinsky 1887</xref>: 8; <xref ref-type="bibr" rid="B83">Smith 1890</xref>: 388; <xref ref-type="bibr" rid="B38">Hunter 1896</xref>: 101; <xref ref-type="bibr" rid="B39">Johnson 1900</xref>: 664, <xref ref-type="bibr" rid="B40">1910</xref>: 349, <xref ref-type="bibr" rid="B41">1914</xref>: 125, <xref ref-type="bibr" rid="B42">1925</xref>: 178, <xref ref-type="bibr" rid="B43">1929</xref>: 374; <xref ref-type="bibr" rid="B17">Chagnon 1901</xref>: 71; <xref ref-type="bibr" rid="B1">Aldrich 1905</xref>: 405; <xref ref-type="bibr" rid="B44">Jones 1907</xref>: 99; <xref ref-type="bibr" rid="B66">Osburn 1908</xref>: 14; <xref ref-type="bibr" rid="B47">Kertész 1910</xref>: 349; <xref ref-type="bibr" rid="B56">Metcalf 1913</xref>: 98, <xref ref-type="bibr" rid="B57">1916</xref>: 111; <xref ref-type="bibr" rid="B121">Winn and Beaulieu 1915</xref>: 138; Banks et al. 1916: 192; <xref ref-type="bibr" rid="B18">Cockerell 1917</xref>: 16; <xref ref-type="bibr" rid="B14">Britton 1920</xref>: 188; <xref ref-type="bibr" rid="B115">Wehr 1924</xref>: 42; <xref ref-type="bibr" rid="B78">Shannon 1925</xref>: 43; <xref ref-type="bibr" rid="B51">Leonard 1928</xref>: 802; <xref ref-type="bibr" rid="B23">Curran 1932</xref>: 8; Winn and Maltais 1932: 53; <xref ref-type="bibr" rid="B13">Brimley 1938</xref>: 355; <xref ref-type="bibr" rid="B93">Stone (et al.) 1965</xref>: 613; <xref ref-type="bibr" rid="B112">Weisman 1965</xref>: 268, <xref ref-type="bibr" rid="B113">1966a</xref>: 50, <xref ref-type="bibr" rid="B114">1966b</xref>: 191; Cole and Schlinger 1969: 331; <xref ref-type="bibr" rid="B108">Waldbauer 1970</xref>: 45, <xref ref-type="bibr" rid="B109">1983</xref>: 81; <xref ref-type="bibr" rid="B81">Shorter and Drew 1976</xref>: 89; <xref ref-type="bibr" rid="B27">Finnamore and Neary 1978</xref>: 172; <xref ref-type="bibr" rid="B55">Maier and Waldbauer 1979</xref>: 60; <xref ref-type="bibr" rid="B110">Waldbauer and LaBerge 1985</xref>: 101; <xref ref-type="bibr" rid="B99">Thompson 1988</xref>: 222.</comment></tp:nomenclature-citation><tp:nomenclature-citation><tp:taxon-name>
                  <tp:taxon-name-part taxon-name-part-type="genus" reg="Sphecomyia">Sphecomyia</tp:taxon-name-part>
                  <tp:taxon-name-part taxon-name-part-type="species" reg="boscii">boscii</tp:taxon-name-part>
                </tp:taxon-name><comment><xref ref-type="bibr" rid="B24">Desmarest 1848</xref>: 730 – <xref ref-type="bibr" rid="B25">Evenhuis and Thompson 1990</xref>: 254. Type locality. U.S.A.: Carolinas. [MNHN]. Syn. n.</comment></tp:nomenclature-citation></tp:nomenclature-citation-list></tp:nomenclature><tp:treatment-sec sec-type="diagnosis" id="SECID0EVZAK"><title>Diagnosis.</title><p>It can be confused with <tp:taxon-name><tp:taxon-name-part taxon-name-part-type="genus" reg="Sphecomyia">S.</tp:taxon-name-part><tp:taxon-name-part taxon-name-part-type="species" reg="vespiformis">vespiformis</tp:taxon-name-part></tp:taxon-name> but can be distinguished by the following characters: anepimeron pruinose; anterior three-fourths of scutellum pruinose; sternite 2 with anterior corners and lateral margins pruinose.</p></tp:treatment-sec><tp:treatment-sec sec-type="redescription" id="SECID0EF1AK"><title>Redescription.</title><p><bold>Male.</bold> Body length: 10.9–17.1 mm. Wing length: 7.9–12.1 mm. <bold><italic>Head.</italic></bold> Face yellow pruinose with shiny, black, medial vitta extending from oral margin to base of antenna; frons not enlarged antero-dorsally, longer than broad and as broad at vertex as at antenna, bare, with yellow pruinosity along posterior fourth; vertex triangular, longer than broad, shiny, with ocullar triangle yellow, black or mixed black and yellow pilose; postocular border yellow pruinose; postocular and occipital pile yellow; male narrowly dichoptic; antenna black, black pilose, with length of segments roughly in a 4:4:1 ratio.</p><p><bold><italic>Thorax.</italic></bold> Matte black; postpronotum, scutum completely yellow pilose, except sometimes with black pile posteromedially; scutellum yellow pilose, except sometimes with black pile on non-pruinose portion; postalar callus, proepimeron, posterior an<!--PageBreak -->episternum yellow pilose; posterior katepisternum yellow pilose with broadly separated patches; anterior anepimeron yellow pilose; metasternum yellow pilose; postpronotum, anterior three-fourths of scutellum, broad posterior margin of anepisternum, dorso-posterior corner of katepisternum and yellow pruinose; anepimeron pruinose anteriorly; scutum with two pairs of tear shaped pruinose vittae, anterior pair short stopping before transverse suture, posterior pair longer but terminating before posterior edge; ventral calypter with long yellow pile.</p><p><bold><italic>Legs.</italic></bold> Legs yellow to reddish-yellow. Legs yellow pilose.</p><p><bold><italic>Wing.</italic></bold> Hyaline; microtrichia absent from following areas: cell bc; basal third of cell sc; broad basal portion of cell br (before origin of M) and about basal two-fifths of narrower portion of this cell (caudad of spurious vein only); cell bm except apex and narrow posterior margins of about apical half; broad anterior margin of cell cua.</p><p><bold><italic>Abdomen.</italic></bold> Tergites and sternites shiny to sub-shiny, black with yellow pruinose markings as follows: tergite 1 pruinose along posterior margin; tergite 2 with broad, interrupted, truncate medial band which meets a broad, uninterrupted, posterior band in the posterolateral corners of tergite; tergite 3 with similar band, but more narrowly interrupted; pattern on tergite 4 same as tergite 3 except medial band very narrowly or incompletely interrupted; sternite 1 shiny; sternite 2 with anterior corners and lateral margins pruinose; sternite 3 mostly pruinose with posteromedial region of non-pruinosity, sternite 4 pruinose on anterior third and lateral margins; sternites 6 to 8 pruinose; pile of abdomen yellow.</p><p><bold><italic>Male genitalia.</italic></bold> Surstylus elongated, about 2½ times as long as broad, apex rounded, directed ventrally; pile on dorsal surface of surstylus, increasing in length posteriorly; minute spines on ventral surface and apical three-fourth of lateral inner and outer surface; basal fourth of the ventral surface of the surstylus produced into a lobe directed posteroventrally, with minute pubescence on ventral and lateral inner surface; cerci rounded, with invagination on posterior border; aedeagus as in Fig. <xref ref-type="fig" rid="F2">2N</xref>.</p></tp:treatment-sec><tp:treatment-sec sec-type="Female" id="SECID0EZ2AK"><title>Female.</title><p>Similar to male except normal sexual dimorphism.</p></tp:treatment-sec><tp:treatment-sec sec-type="distribution" id="SECID0E52AK"><title>Distribution.</title><p>Manitoba east to New Brunswick south to Florida west to New Mexico and Utah. Widespread east of the Great Plains (Fig. <xref ref-type="fig" rid="F23">23</xref>).</p></tp:treatment-sec><tp:treatment-sec sec-type="biology" id="SECID0EI3AK"><title>Biology.</title><p>Collected on flowers of <tp:taxon-name><tp:taxon-name-part taxon-name-part-type="genus" reg="Acer">Acer</tp:taxon-name-part><tp:taxon-name-part taxon-name-part-type="species" reg="spicatum">spicatum</tp:taxon-name-part></tp:taxon-name> Lam., <tp:taxon-name><tp:taxon-name-part taxon-name-part-type="genus" reg="Alliaria">Alliaria</tp:taxon-name-part><tp:taxon-name-part taxon-name-part-type="species" reg="petiolata">petiolata</tp:taxon-name-part></tp:taxon-name> (M. Beib.) Cavara and Grande, <tp:taxon-name><tp:taxon-name-part taxon-name-part-type="genus" reg="Corema">Corema</tp:taxon-name-part></tp:taxon-name> (D. Don) sp., <tp:taxon-name><tp:taxon-name-part taxon-name-part-type="genus" reg="Cornus">Cornus</tp:taxon-name-part><tp:taxon-name-part taxon-name-part-type="species" reg="florida">florida</tp:taxon-name-part></tp:taxon-name> L., <tp:taxon-name><tp:taxon-name-part taxon-name-part-type="genus" reg="Crataegus">Crataegus</tp:taxon-name-part><tp:taxon-name-part taxon-name-part-type="species" reg="marshallii">marshallii</tp:taxon-name-part></tp:taxon-name> Eggl., <tp:taxon-name><tp:taxon-name-part taxon-name-part-type="genus" reg="Sassafras">Sassafras</tp:taxon-name-part><tp:taxon-name-part taxon-name-part-type="species" reg="albidum">albidum</tp:taxon-name-part></tp:taxon-name> (Nutt.) Nees, <tp:taxon-name><tp:taxon-name-part taxon-name-part-type="genus" reg="Prunus">Prunus</tp:taxon-name-part><tp:taxon-name-part taxon-name-part-type="species" reg="gracilis">gracilis</tp:taxon-name-part></tp:taxon-name> Engelm. and A. Gray, <tp:taxon-name><tp:taxon-name-part taxon-name-part-type="genus" reg="Prunus">Prunus</tp:taxon-name-part><tp:taxon-name-part taxon-name-part-type="species" reg="serotina">serotina</tp:taxon-name-part></tp:taxon-name> Ehrh., <tp:taxon-name><tp:taxon-name-part taxon-name-part-type="genus" reg="Prunus">Prunus</tp:taxon-name-part><tp:taxon-name-part taxon-name-part-type="species" reg="virginiana">virginiana</tp:taxon-name-part></tp:taxon-name> L., <tp:taxon-name><tp:taxon-name-part taxon-name-part-type="genus" reg="Aronia">Aronia</tp:taxon-name-part><tp:taxon-name-part taxon-name-part-type="species" reg="melanocarpa">melanocarpa</tp:taxon-name-part></tp:taxon-name> (Michx.) Elliott, <tp:taxon-name><tp:taxon-name-part taxon-name-part-type="genus" reg="Physocarpus">Physocarpus</tp:taxon-name-part><tp:taxon-name-part taxon-name-part-type="species" reg="opulifolius">opulifolius</tp:taxon-name-part></tp:taxon-name> (L.) Maxim., <tp:taxon-name><tp:taxon-name-part taxon-name-part-type="genus" reg="Symplocos">Symplocos</tp:taxon-name-part></tp:taxon-name> Jacq. sp., <tp:taxon-name><tp:taxon-name-part taxon-name-part-type="genus" reg="Corus">Corus</tp:taxon-name-part></tp:taxon-name> sp., <tp:taxon-name><tp:taxon-name-part taxon-name-part-type="genus" reg="Viburnum">Viburnum</tp:taxon-name-part><tp:taxon-name-part taxon-name-part-type="species" reg="cassinoides">cassinoides</tp:taxon-name-part></tp:taxon-name> L., <tp:taxon-name><tp:taxon-name-part taxon-name-part-type="genus" reg="Viburnum">Viburnum</tp:taxon-name-part><tp:taxon-name-part taxon-name-part-type="species" reg="lentago">lentago</tp:taxon-name-part></tp:taxon-name> L., <tp:taxon-name><tp:taxon-name-part taxon-name-part-type="genus" reg="Viburnum">Viburnum</tp:taxon-name-part><tp:taxon-name-part taxon-name-part-type="species" reg="prunifolium">prunifolium</tp:taxon-name-part></tp:taxon-name> L., and <tp:taxon-name><tp:taxon-name-part taxon-name-part-type="genus" reg="Viburnum">Viburnum</tp:taxon-name-part><tp:taxon-name-part taxon-name-part-type="species" reg="rafinesquianum">rafinesquianum</tp:taxon-name-part></tp:taxon-name> Schult. Also collected at <tp:taxon-name><tp:taxon-name-part taxon-name-part-type="genus" reg="Acer">Acer</tp:taxon-name-part></tp:taxon-name> L. sap runs. Usually collected in deciduous woods, often near a stream or river, but has also been taken in sphagnum bog. One female has been collected in leaves at base of a hardwood tree.</p><p>Known hilltopper. Authors have personally observed specimens flying in a lazy-S-type pattern similar to that of wasps. Recorded flying early March through late July.</p></tp:treatment-sec><tp:treatment-sec sec-type="remarks" id="SECID0ETBBK"><title>Remarks.</title><p><xref ref-type="bibr" rid="B24">Desmarest (1848)</xref> assigned the name <tp:taxon-name><tp:taxon-name-part taxon-name-part-type="genus" reg="Sphecomyia">Sphecomyia</tp:taxon-name-part><tp:taxon-name-part taxon-name-part-type="species" reg="boscii">boscii</tp:taxon-name-part></tp:taxon-name> to the specimens Latreille used to establish <tp:taxon-name><tp:taxon-name-part taxon-name-part-type="genus" reg="Sphecomyia">Sphecomyia</tp:taxon-name-part></tp:taxon-name>. The name was forgotten until its rediscovery in <!--PageBreak --><xref ref-type="bibr" rid="B25">Evenhuis and Thompson (1990)</xref>. We do not assign a neotype as it is uncertain if the series is lost. It is not listed among the MNHN types, nor did the primary author encounter it during a visit to the collection.</p><p><abbrev xmlns:xlink="http://www.w3.org/1999/xlink" xlink:title="cytochrome coxidase subunit I" id="ABBRID0EUCBK" xlink:type="simple">COI</abbrev> barcoding recovered two clusters of <tp:taxon-name><tp:taxon-name-part taxon-name-part-type="genus" reg="Sphecomyia">S.</tp:taxon-name-part><tp:taxon-name-part taxon-name-part-type="species" reg="vittata">vittata</tp:taxon-name-part></tp:taxon-name> with a <tp:taxon-name><tp:taxon-name-part taxon-name-part-type="genus" reg="Heracleum"/><tp:taxon-name-part taxon-name-part-type="species" reg="maximum">maximum</tp:taxon-name-part></tp:taxon-name> barcode divergence barcode of 2.41%. Specimens of both clusters were compared, and no morphological differences were found.</p></tp:treatment-sec><tp:treatment-sec><!--Section generated to contain objects referenced in tp:taxon-treatment.--><fig id="F1" position="float" orientation="portrait"><label>Figure 1.</label><caption><p><italic><tp:taxon-name><tp:taxon-name-part taxon-name-part-type="genus" reg="Sphecomyia">Sphecomyia</tp:taxon-name-part><tp:taxon-name-part taxon-name-part-type="species" reg="vittata">vittata</tp:taxon-name-part></tp:taxon-name></italic> (Wiedemann, 1830).</p></caption><graphic xmlns:xlink="http://www.w3.org/1999/xlink" xlink:href="zookeys-836-015-g001.jpg" position="float" orientation="portrait" xlink:type="simple" id="oo_291709.jpg"/></fig><fig id="F2" position="float" orientation="portrait"><label>Figure 2.</label><caption><p>Aedaegal structure of <italic><tp:taxon-name><tp:taxon-name-part taxon-name-part-type="genus" reg="Sphecomyia">Sphecomyia</tp:taxon-name-part></tp:taxon-name></italic>. <bold>A</bold><italic><tp:taxon-name><tp:taxon-name-part taxon-name-part-type="genus" reg="Sphecomyia">Sphecomyia</tp:taxon-name-part><tp:taxon-name-part taxon-name-part-type="species" reg="aino">aino</tp:taxon-name-part></tp:taxon-name></italic><bold>B</bold><italic><tp:taxon-name><tp:taxon-name-part taxon-name-part-type="genus" reg="Sphecomyia">Sphecomyia</tp:taxon-name-part><tp:taxon-name-part taxon-name-part-type="species" reg="brevicornis">brevicornis</tp:taxon-name-part></tp:taxon-name></italic><bold>C</bold><italic><tp:taxon-name><tp:taxon-name-part taxon-name-part-type="genus" reg="Sphecomyia">Sphecomyia</tp:taxon-name-part><tp:taxon-name-part taxon-name-part-type="species" reg="columbiana">columbiana</tp:taxon-name-part></tp:taxon-name></italic><bold>D</bold><italic><tp:taxon-name><tp:taxon-name-part taxon-name-part-type="genus" reg="Sphecomyia">Sphecomyia</tp:taxon-name-part><tp:taxon-name-part taxon-name-part-type="species" reg="cryptica">cryptica</tp:taxon-name-part></tp:taxon-name></italic><bold>E</bold><italic><tp:taxon-name><tp:taxon-name-part taxon-name-part-type="genus" reg="Sphecomyia">Sphecomyia</tp:taxon-name-part><tp:taxon-name-part taxon-name-part-type="species" reg="dyari">dyari</tp:taxon-name-part></tp:taxon-name></italic><bold>F</bold><italic><tp:taxon-name><tp:taxon-name-part taxon-name-part-type="genus" reg="Sphecomyia">Sphecomyia</tp:taxon-name-part><tp:taxon-name-part taxon-name-part-type="species" reg="hougei">hougei</tp:taxon-name-part></tp:taxon-name></italic><bold>G</bold><italic><tp:taxon-name><tp:taxon-name-part taxon-name-part-type="genus" reg="Sphecomyia">Sphecomyia</tp:taxon-name-part><tp:taxon-name-part taxon-name-part-type="species" reg="interrupta">interrupta</tp:taxon-name-part></tp:taxon-name></italic><bold>H</bold><italic><tp:taxon-name><tp:taxon-name-part taxon-name-part-type="genus" reg="Sphecomyia">Sphecomyia</tp:taxon-name-part><tp:taxon-name-part taxon-name-part-type="species" reg="metallica">metallica</tp:taxon-name-part></tp:taxon-name></italic><bold>I</bold><italic><tp:taxon-name><tp:taxon-name-part taxon-name-part-type="genus" reg="Sphecomyia">Sphecomyia</tp:taxon-name-part><tp:taxon-name-part taxon-name-part-type="species" reg="oraria">oraria</tp:taxon-name-part></tp:taxon-name></italic><bold>J</bold><italic><tp:taxon-name><tp:taxon-name-part taxon-name-part-type="genus" reg="Sphecomyia">Sphecomyia</tp:taxon-name-part><tp:taxon-name-part taxon-name-part-type="species" reg="pattonii">pattonii</tp:taxon-name-part></tp:taxon-name></italic><bold>K</bold><italic><tp:taxon-name><tp:taxon-name-part taxon-name-part-type="genus" reg="Sphecomyia">Sphecomyia</tp:taxon-name-part><tp:taxon-name-part taxon-name-part-type="species" reg="sexmaculata">sexmaculata</tp:taxon-name-part></tp:taxon-name></italic><bold>L</bold><italic><tp:taxon-name><tp:taxon-name-part taxon-name-part-type="genus" reg="Sphecomyia">Sphecomyia</tp:taxon-name-part><tp:taxon-name-part taxon-name-part-type="species" reg="tsherepanovi">tsherepanovi</tp:taxon-name-part></tp:taxon-name></italic><bold>M</bold><italic><tp:taxon-name><tp:taxon-name-part taxon-name-part-type="genus" reg="Sphecomyia">Sphecomyia</tp:taxon-name-part><tp:taxon-name-part taxon-name-part-type="species" reg="vespiformis">vespiformis</tp:taxon-name-part></tp:taxon-name></italic><bold>N</bold><italic><tp:taxon-name><tp:taxon-name-part taxon-name-part-type="genus" reg="Sphecomyia">Sphecomyia</tp:taxon-name-part><tp:taxon-name-part taxon-name-part-type="species" reg="vittata">vittata</tp:taxon-name-part></tp:taxon-name></italic><bold>O</bold><italic><tp:taxon-name><tp:taxon-name-part taxon-name-part-type="genus" reg="Sphecomyia">Sphecomyia</tp:taxon-name-part><tp:taxon-name-part taxon-name-part-type="species" reg="weismani">weismani</tp:taxon-name-part></tp:taxon-name></italic>.</p></caption><graphic xmlns:xlink="http://www.w3.org/1999/xlink" xlink:href="zookeys-836-015-g002.jpg" position="float" orientation="portrait" xlink:type="simple" id="oo_291710.jpg"/></fig><fig id="F5" position="float" orientation="portrait"><label>Figure 5.</label><caption><p><italic><tp:taxon-name><tp:taxon-name-part taxon-name-part-type="genus" reg="Sphecomyia">Sphecomyia</tp:taxon-name-part></tp:taxon-name></italic> ♂ antenna. <bold>A</bold><italic><tp:taxon-name><tp:taxon-name-part taxon-name-part-type="genus" reg="Sphecomyia">Sphecomyia</tp:taxon-name-part><tp:taxon-name-part taxon-name-part-type="species" reg="interrupta">interrupta</tp:taxon-name-part></tp:taxon-name></italic><bold>B</bold><italic><tp:taxon-name><tp:taxon-name-part taxon-name-part-type="genus" reg="Sphecomyia">Sphecomyia</tp:taxon-name-part><tp:taxon-name-part taxon-name-part-type="species" reg="brevicornis">brevicornis</tp:taxon-name-part></tp:taxon-name></italic><bold>C</bold><italic><tp:taxon-name><tp:taxon-name-part taxon-name-part-type="genus" reg="Sphecomyia">Sphecomyia</tp:taxon-name-part><tp:taxon-name-part taxon-name-part-type="species" reg="vittata">vittata</tp:taxon-name-part></tp:taxon-name></italic></p></caption><graphic xmlns:xlink="http://www.w3.org/1999/xlink" xlink:href="zookeys-836-015-g005.jpg" position="float" orientation="portrait" xlink:type="simple" id="oo_291713.jpg"/></fig><fig id="F6" position="float" orientation="portrait"><label>Figure 6.</label><caption><p><italic><tp:taxon-name><tp:taxon-name-part taxon-name-part-type="genus" reg="Sphecomyia">Sphecomyia</tp:taxon-name-part></tp:taxon-name></italic> fore tarsi. <bold>A</bold> Slightly Broadened – <italic><tp:taxon-name><tp:taxon-name-part taxon-name-part-type="genus" reg="Sphecomyia">Sphecomyia</tp:taxon-name-part><tp:taxon-name-part taxon-name-part-type="species" reg="oraria">oraria</tp:taxon-name-part></tp:taxon-name></italic><bold>B</bold> Not Broadened – <italic><tp:taxon-name><tp:taxon-name-part taxon-name-part-type="genus" reg="Sphecomyia">Sphecomyia</tp:taxon-name-part><tp:taxon-name-part taxon-name-part-type="species" reg="vittata">vittata</tp:taxon-name-part></tp:taxon-name></italic>.</p></caption><graphic xmlns:xlink="http://www.w3.org/1999/xlink" xlink:href="zookeys-836-015-g006.jpg" position="float" orientation="portrait" xlink:type="simple" id="oo_291714.jpg"/></fig><fig id="F16" position="float" orientation="portrait"><label>Figure 16.</label><caption><p><italic><tp:taxon-name><tp:taxon-name-part taxon-name-part-type="genus" reg="Sphecomyia">Sphecomyia</tp:taxon-name-part><tp:taxon-name-part taxon-name-part-type="species" reg="vittata">vittata</tp:taxon-name-part></tp:taxon-name></italic> group dorsal habitus. <bold>A</bold><italic><tp:taxon-name><tp:taxon-name-part taxon-name-part-type="genus" reg="Sphecomyia">Sphecomyia</tp:taxon-name-part><tp:taxon-name-part taxon-name-part-type="species" reg="brevicornis">brevicornis</tp:taxon-name-part></tp:taxon-name></italic><bold>B</bold><italic><tp:taxon-name><tp:taxon-name-part taxon-name-part-type="genus" reg="Sphecomyia">Sphecomyia</tp:taxon-name-part><tp:taxon-name-part taxon-name-part-type="species" reg="sexfasciata">sexfasciata</tp:taxon-name-part></tp:taxon-name></italic><bold>C</bold><italic><tp:taxon-name><tp:taxon-name-part taxon-name-part-type="genus" reg="Sphecomyia">Sphecomyia</tp:taxon-name-part><tp:taxon-name-part taxon-name-part-type="species" reg="interrupta">interrupta</tp:taxon-name-part></tp:taxon-name></italic><bold>D</bold><italic><tp:taxon-name><tp:taxon-name-part taxon-name-part-type="genus" reg="Sphecomyia">Sphecomyia</tp:taxon-name-part><tp:taxon-name-part taxon-name-part-type="species" reg="vespiformis">vespiformis</tp:taxon-name-part></tp:taxon-name></italic><bold>E</bold><italic><tp:taxon-name><tp:taxon-name-part taxon-name-part-type="genus" reg="Sphecomyia">Sphecomyia</tp:taxon-name-part><tp:taxon-name-part taxon-name-part-type="species" reg="metallica">metallica</tp:taxon-name-part></tp:taxon-name></italic><bold>F</bold><italic><tp:taxon-name><tp:taxon-name-part taxon-name-part-type="genus" reg="Sphecomyia">Sphecomyia</tp:taxon-name-part><tp:taxon-name-part taxon-name-part-type="species" reg="vittata">vittata</tp:taxon-name-part></tp:taxon-name></italic>,</p></caption><graphic xmlns:xlink="http://www.w3.org/1999/xlink" xlink:href="zookeys-836-015-g016.jpg" position="float" orientation="portrait" xlink:type="simple" id="oo_291724.jpg"/></fig><fig id="F17" position="float" orientation="portrait"><label>Figure 17.</label><caption><p><italic><tp:taxon-name><tp:taxon-name-part taxon-name-part-type="genus" reg="Sphecomyia">Sphecomyia</tp:taxon-name-part><tp:taxon-name-part taxon-name-part-type="species" reg="vittata">vittata</tp:taxon-name-part></tp:taxon-name></italic> group lateral habitus. <bold>A</bold><italic><tp:taxon-name><tp:taxon-name-part taxon-name-part-type="genus" reg="Sphecomyia">Sphecomyia</tp:taxon-name-part><tp:taxon-name-part taxon-name-part-type="species" reg="brevicornis">brevicornis</tp:taxon-name-part></tp:taxon-name></italic><bold>B</bold><italic><tp:taxon-name><tp:taxon-name-part taxon-name-part-type="genus" reg="Sphecomyia">Sphecomyia</tp:taxon-name-part><tp:taxon-name-part taxon-name-part-type="species" reg="sexfasciata">sexfasciata</tp:taxon-name-part></tp:taxon-name></italic><bold>C</bold><italic><tp:taxon-name><tp:taxon-name-part taxon-name-part-type="genus" reg="Sphecomyia">Sphecomyia</tp:taxon-name-part><tp:taxon-name-part taxon-name-part-type="species" reg="interrupta">interrupta</tp:taxon-name-part></tp:taxon-name></italic><bold>D</bold><italic><tp:taxon-name><tp:taxon-name-part taxon-name-part-type="genus" reg="Sphecomyia">Sphecomyia</tp:taxon-name-part><tp:taxon-name-part taxon-name-part-type="species" reg="vespiformis">vespiformis</tp:taxon-name-part></tp:taxon-name></italic><bold>E</bold><italic><tp:taxon-name><tp:taxon-name-part taxon-name-part-type="genus" reg="Sphecomyia">Sphecomyia</tp:taxon-name-part><tp:taxon-name-part taxon-name-part-type="species" reg="metallica">metallica</tp:taxon-name-part></tp:taxon-name></italic><bold>F</bold><italic><tp:taxon-name><tp:taxon-name-part taxon-name-part-type="genus" reg="Sphecomyia">Sphecomyia</tp:taxon-name-part><tp:taxon-name-part taxon-name-part-type="species" reg="vittata">vittata</tp:taxon-name-part></tp:taxon-name></italic></p></caption><graphic xmlns:xlink="http://www.w3.org/1999/xlink" xlink:href="zookeys-836-015-g017.jpg" position="float" orientation="portrait" xlink:type="simple" id="oo_291725.jpg"/></fig><fig id="F18" position="float" orientation="portrait"><label>Figure 18.</label><caption><p><italic><tp:taxon-name><tp:taxon-name-part taxon-name-part-type="genus" reg="Sphecomyia">Sphecomyia</tp:taxon-name-part><tp:taxon-name-part taxon-name-part-type="species" reg="vittata">vittata</tp:taxon-name-part></tp:taxon-name></italic> group male genitalia. <bold>A</bold><italic><tp:taxon-name><tp:taxon-name-part taxon-name-part-type="genus" reg="Sphecomyia">Sphecomyia</tp:taxon-name-part><tp:taxon-name-part taxon-name-part-type="species" reg="brevicornis">brevicornis</tp:taxon-name-part></tp:taxon-name></italic><bold>B</bold><italic><tp:taxon-name><tp:taxon-name-part taxon-name-part-type="genus" reg="Sphecomyia">Sphecomyia</tp:taxon-name-part><tp:taxon-name-part taxon-name-part-type="species" reg="sexfasciata">sexfasciata</tp:taxon-name-part></tp:taxon-name></italic><bold>C</bold><italic><tp:taxon-name><tp:taxon-name-part taxon-name-part-type="genus" reg="Sphecomyia">Sphecomyia</tp:taxon-name-part><tp:taxon-name-part taxon-name-part-type="species" reg="interrupta">interrupta</tp:taxon-name-part></tp:taxon-name></italic><bold>D</bold><italic><tp:taxon-name><tp:taxon-name-part taxon-name-part-type="genus" reg="Sphecomyia">Sphecomyia</tp:taxon-name-part><tp:taxon-name-part taxon-name-part-type="species" reg="vespiformis">vespiformis</tp:taxon-name-part></tp:taxon-name></italic><bold>E</bold><italic><tp:taxon-name><tp:taxon-name-part taxon-name-part-type="genus" reg="Sphecomyia">Sphecomyia</tp:taxon-name-part><tp:taxon-name-part taxon-name-part-type="species" reg="metallica">metallica</tp:taxon-name-part></tp:taxon-name></italic><bold>F</bold><italic><tp:taxon-name><tp:taxon-name-part taxon-name-part-type="genus" reg="Sphecomyia">Sphecomyia</tp:taxon-name-part><tp:taxon-name-part taxon-name-part-type="species" reg="vittata">vittata</tp:taxon-name-part></tp:taxon-name></italic>.</p></caption><graphic xmlns:xlink="http://www.w3.org/1999/xlink" xlink:href="zookeys-836-015-g018.jpg" position="float" orientation="portrait" xlink:type="simple" id="oo_291726.jpg"/></fig><fig id="F19" position="float" orientation="portrait"><label>Figure 19.</label><caption><p>Anepimeron, lateral view. <bold>A</bold><italic><tp:taxon-name><tp:taxon-name-part taxon-name-part-type="genus" reg="Sphecomyia">Sphecomyia</tp:taxon-name-part><tp:taxon-name-part taxon-name-part-type="species" reg="vittata">vittata</tp:taxon-name-part></tp:taxon-name></italic><bold>B</bold><italic><tp:taxon-name><tp:taxon-name-part taxon-name-part-type="genus" reg="Sphecomyia">Sphecomyia</tp:taxon-name-part><tp:taxon-name-part taxon-name-part-type="species" reg="vespiformis">vespiformis</tp:taxon-name-part></tp:taxon-name></italic>.</p></caption><graphic xmlns:xlink="http://www.w3.org/1999/xlink" xlink:href="zookeys-836-015-g019.jpg" position="float" orientation="portrait" xlink:type="simple" id="oo_291727.jpg"/></fig><fig id="F21" position="float" orientation="portrait"><label>Figure 21.</label><caption><p><italic><tp:taxon-name><tp:taxon-name-part taxon-name-part-type="genus" reg="Sternite">Sternite</tp:taxon-name-part><tp:taxon-name-part taxon-name-part-type="species" reg="pruinosity">pruinosity</tp:taxon-name-part></tp:taxon-name></italic>. <bold>A</bold><italic><tp:taxon-name><tp:taxon-name-part taxon-name-part-type="genus" reg="Sphecomyia">Sphecomyia</tp:taxon-name-part><tp:taxon-name-part taxon-name-part-type="species" reg="cryptica">cryptica</tp:taxon-name-part></tp:taxon-name></italic><bold>B</bold><italic><tp:taxon-name><tp:taxon-name-part taxon-name-part-type="genus" reg="Sphecomyia">Sphecomyia</tp:taxon-name-part><tp:taxon-name-part taxon-name-part-type="species" reg="dyari">dyari</tp:taxon-name-part></tp:taxon-name></italic><bold>C</bold><italic><tp:taxon-name><tp:taxon-name-part taxon-name-part-type="genus" reg="Sphecomyia">Sphecomyia</tp:taxon-name-part><tp:taxon-name-part taxon-name-part-type="species" reg="oraria">oraria</tp:taxon-name-part></tp:taxon-name></italic><bold>D</bold><italic><tp:taxon-name><tp:taxon-name-part taxon-name-part-type="genus" reg="Sphecomyia">Sphecomyia</tp:taxon-name-part><tp:taxon-name-part taxon-name-part-type="species" reg="vittata">vittata</tp:taxon-name-part></tp:taxon-name></italic><bold>E</bold><italic><tp:taxon-name><tp:taxon-name-part taxon-name-part-type="genus" reg="Sphecomyia">Sphecomyia</tp:taxon-name-part><tp:taxon-name-part taxon-name-part-type="species" reg="vespiformis">vespiformis</tp:taxon-name-part></tp:taxon-name></italic><bold>F</bold><italic><tp:taxon-name><tp:taxon-name-part taxon-name-part-type="genus" reg="Sphecomyia">Sphecomyia</tp:taxon-name-part><tp:taxon-name-part taxon-name-part-type="species" reg="interrupta">interrupta</tp:taxon-name-part></tp:taxon-name></italic><bold>G</bold><italic><tp:taxon-name><tp:taxon-name-part taxon-name-part-type="genus" reg="Sphecomyia">Sphecomyia</tp:taxon-name-part><tp:taxon-name-part taxon-name-part-type="species" reg="brevicornis">brevicornis</tp:taxon-name-part></tp:taxon-name></italic><bold>H</bold><italic><tp:taxon-name><tp:taxon-name-part taxon-name-part-type="genus" reg="Sphecomyia">Sphecomyia</tp:taxon-name-part><tp:taxon-name-part taxon-name-part-type="species" reg="brevicornis">brevicornis</tp:taxon-name-part></tp:taxon-name></italic>.</p></caption><graphic xmlns:xlink="http://www.w3.org/1999/xlink" xlink:href="zookeys-836-015-g021.jpg" position="float" orientation="portrait" xlink:type="simple" id="oo_291729.jpg"/></fig><fig id="F23" position="float" orientation="portrait"><label>Figure 23.</label><caption><p><italic><tp:taxon-name><tp:taxon-name-part taxon-name-part-type="genus" reg="Sphecomyia">Sphecomyia</tp:taxon-name-part><tp:taxon-name-part taxon-name-part-type="species" reg="vittata">vittata</tp:taxon-name-part></tp:taxon-name></italic> group distribution.</p></caption><graphic xmlns:xlink="http://www.w3.org/1999/xlink" xlink:href="zookeys-836-015-g023.jpg" position="float" orientation="portrait" xlink:type="simple" id="oo_291731.jpg"/></fig></tp:treatment-sec><ref-list><ref id="B116"><mixed-citation xmlns:xlink="http://www.w3.org/1999/xlink" xlink:type="simple"><person-group><name name-style="western"><surname>Wiedemann</surname><given-names>CRW</given-names></name></person-group> (<year>1830</year>) Aussereuropäische zweiflügeligen Insekten. Zweiter Theil. Hamm, xii + 684 pp. <ext-link xlink:type="simple" ext-link-type="doi" xlink:href="10.5962/bhl.title.14603">https://doi.org/10.5962/bhl.title.14603</ext-link></mixed-citation></ref><ref id="B99"><mixed-citation xmlns:xlink="http://www.w3.org/1999/xlink" xlink:type="simple"><person-group><name name-style="western"><surname>Thompson</surname><given-names>FC</given-names></name></person-group> (<year>1988</year>) <article-title><tp:taxon-name><tp:taxon-name-part taxon-name-part-type="family">Syrphidae</tp:taxon-name-part></tp:taxon-name> (<tp:taxon-name><tp:taxon-name-part taxon-name-part-type="order">Diptera</tp:taxon-name-part></tp:taxon-name>) described from unknown localities.</article-title><source>Journal of the New York Entomological Society</source><volume>96</volume>: <fpage>200</fpage>–<lpage>229</lpage>. <ext-link xlink:type="simple" ext-link-type="uri" xlink:href="https://www.jstor.org/stable/25009672">https://www.jstor.org/stable/25009672</ext-link></mixed-citation></ref><ref id="B53"><mixed-citation xmlns:xlink="http://www.w3.org/1999/xlink" xlink:type="simple"><person-group><name name-style="western"><surname>Macquart</surname><given-names>J</given-names></name></person-group> (<year>1835</year>) <source>Histoire naturelle des Insectes. Diptères.</source><publisher-name>Roret</publisher-name>, <publisher-loc>Paris</publisher-loc>, <size units="page">703 pp</size>. <ext-link xlink:type="simple" ext-link-type="doi" xlink:href="10.5962/bhl.title.14274">https://doi.org/10.5962/bhl.title.14274</ext-link></mixed-citation></ref><ref id="B54"><mixed-citation xmlns:xlink="http://www.w3.org/1999/xlink" xlink:type="simple"><person-group><name name-style="western"><surname>Macquart</surname><given-names>J</given-names></name></person-group> (<year>1842</year>) <article-title>Dipteres exotiques nouveaux ou peu connus.</article-title><source>Mémoires de la Société royale des Sciences, de l'Agriculture et des Arts, Lille</source><volume>1841</volume>: <fpage>65</fpage>–<lpage>200</lpage>. <ext-link xlink:type="simple" ext-link-type="doi" xlink:href="10.5962/bhl.title.15792">https://doi.org/10.5962/bhl.title.15792</ext-link></mixed-citation></ref><ref id="B30"><mixed-citation xmlns:xlink="http://www.w3.org/1999/xlink" xlink:type="simple"><person-group><name name-style="western"><surname>Gorski</surname><given-names>SB</given-names></name></person-group> (<year>1852</year>) <source>Analecta ad Entomographium provinviarum occidentali-meridionalium imperii Rossici.</source><publisher-name>Nicolai</publisher-name>, <publisher-loc>Berlin</publisher-loc>, <size units="page">214 pp</size>. <ext-link xlink:type="simple" ext-link-type="doi" xlink:href="10.5962/bhl.title.12465">https://doi.org/10.5962/bhl.title.12465</ext-link></mixed-citation></ref><ref id="B123"><mixed-citation xmlns:xlink="http://www.w3.org/1999/xlink" xlink:type="simple"><person-group><name name-style="western"><surname>Zetterstedt</surname><given-names>JW</given-names></name></person-group> (<year>1855</year>) <tp:taxon-name><tp:taxon-name-part taxon-name-part-type="order">Diptera</tp:taxon-name-part></tp:taxon-name> Scandinaviæ disposita et descripta. Ex Officina Lundbergiana, sumtibus auctoris, Lundæ, 4547–4942.</mixed-citation></ref><ref id="B67"><mixed-citation xmlns:xlink="http://www.w3.org/1999/xlink" xlink:type="simple"><person-group><name name-style="western"><surname>Osten Sacken</surname><given-names>CR</given-names></name></person-group> (<year>1875</year>) <article-title>A list of the North American <tp:taxon-name><tp:taxon-name-part taxon-name-part-type="family">Syrphidae</tp:taxon-name-part></tp:taxon-name>.</article-title><source>Bulletin of the Buffalo Society of Natural Science</source><volume>3</volume>: <fpage>38</fpage>–<lpage>71</lpage>.</mixed-citation></ref><ref id="B68"><mixed-citation xmlns:xlink="http://www.w3.org/1999/xlink" xlink:type="simple"><person-group><name name-style="western"><surname>Osten Sacken</surname><given-names>CR</given-names></name></person-group> (<year>1877</year>) <article-title>Western <tp:taxon-name><tp:taxon-name-part taxon-name-part-type="order">Diptera</tp:taxon-name-part></tp:taxon-name>: description of new genera and species of <tp:taxon-name><tp:taxon-name-part taxon-name-part-type="order">Diptera</tp:taxon-name-part></tp:taxon-name> from the region west of the Mississippi and especially from California.</article-title><source>Bulletin of the United States Geological and Geographical Survey of the Territories</source><volume>3</volume>: <fpage>189</fpage>–<lpage>354</lpage>. <ext-link xlink:type="simple" ext-link-type="doi" xlink:href="10.5962/bhl.title.57939">https://doi.org/10.5962/bhl.title.57939</ext-link></mixed-citation></ref><ref id="B119"><mixed-citation xmlns:xlink="http://www.w3.org/1999/xlink" xlink:type="simple"><person-group><name name-style="western"><surname>Williston</surname><given-names>SW</given-names></name></person-group> (<year>1886</year>) Synopsis of the North American <tp:taxon-name><tp:taxon-name-part taxon-name-part-type="family">Syrphidae</tp:taxon-name-part></tp:taxon-name>. Bulletin of the United States National Museum 31: i–xxx + 1–335. <ext-link xlink:type="simple" ext-link-type="doi" xlink:href="10.5962/bhl.title.40963">https://doi.org/10.5962/bhl.title.40963</ext-link></mixed-citation></ref><ref id="B71"><mixed-citation xmlns:xlink="http://www.w3.org/1999/xlink" xlink:type="simple"><person-group><name name-style="western"><surname>Portschinsky</surname><given-names>JA</given-names></name></person-group> (<year>1887</year>) <article-title><tp:taxon-name><tp:taxon-name-part taxon-name-part-type="order">Diptera</tp:taxon-name-part></tp:taxon-name> europaea et asiatica nova aut minus cognita.</article-title><source>Horae Societatis Entomologicae Rossicae</source><volume>21</volume>: <fpage>3</fpage>–<lpage>20</lpage>. <ext-link xlink:type="simple" ext-link-type="uri" xlink:href="https://biodiversitylibrary.org/page/12835521">https://biodiversitylibrary.org/page/12835521</ext-link></mixed-citation></ref><ref id="B83"><mixed-citation xmlns:xlink="http://www.w3.org/1999/xlink" xlink:type="simple"><person-group><name name-style="western"><surname>Smith</surname><given-names>JB</given-names></name></person-group> (<year>1890</year>) <source>Catalogue of insects found in New Jersey.</source><publisher-name>JL Murphy Publishing Co.</publisher-name>, <publisher-loc>Trenton</publisher-loc>, <size units="page">486 pp</size>. <ext-link xlink:type="simple" ext-link-type="doi" xlink:href="10.5962/bhl.title.7907">https://doi.org/10.5962/bhl.title.7907</ext-link></mixed-citation></ref><ref id="B38"><mixed-citation xmlns:xlink="http://www.w3.org/1999/xlink" xlink:type="simple"><person-group><name name-style="western"><surname>Hunter</surname><given-names>WD</given-names></name></person-group> (<year>1896</year>) <article-title>Contribution to the knowledge of North American <tp:taxon-name><tp:taxon-name-part taxon-name-part-type="family">Syrphidae</tp:taxon-name-part></tp:taxon-name>.</article-title><source>The Canadian Entomologist</source><volume>28</volume>: <fpage>87</fpage>–<lpage>101</lpage>. <ext-link xlink:type="simple" ext-link-type="uri" xlink:href="http://digitalcommons.unl.edu/dissertations/AAIEP32514">http://digitalcommons.unl.edu/dissertations/AAIEP32514</ext-link></mixed-citation></ref><ref id="B39"><mixed-citation xmlns:xlink="http://www.w3.org/1999/xlink" xlink:type="simple"><person-group><name name-style="western"><surname>Johnson</surname><given-names>CW</given-names></name></person-group> (<year>1900</year>) <article-title>Order <tp:taxon-name><tp:taxon-name-part taxon-name-part-type="order">Diptera</tp:taxon-name-part></tp:taxon-name>.</article-title> In: <person-group><name name-style="western"><surname>Smith</surname><given-names>JB</given-names></name></person-group> (<role>Ed.</role>) <issue-title>, The insects of New Jersey.</issue-title><source>A list of the species occurring in New Jersey, with notes on those of economic importance. Annual Report to the State Board of Agriculture. New Jersey (27<sup>th</sup>) 1899 (Suppl.)</source>, <fpage>617</fpage>–<lpage>699</lpage>. <ext-link xlink:type="simple" ext-link-type="doi" xlink:href="10.5962/bhl.title.39987">https://doi.org/10.5962/bhl.title.39987</ext-link></mixed-citation></ref><ref id="B40"><mixed-citation xmlns:xlink="http://www.w3.org/1999/xlink" xlink:type="simple"><person-group><name name-style="western"><surname>Johnson</surname><given-names>CW</given-names></name></person-group> (<year>1910</year>) <article-title>Order <tp:taxon-name><tp:taxon-name-part taxon-name-part-type="order">Diptera</tp:taxon-name-part></tp:taxon-name>. Pp. 703–814.</article-title> In: <person-group><name name-style="western"><surname>Smith</surname><given-names>JB</given-names></name></person-group> (<role>Ed.</role>) <issue-title>, The insects of New Jersey.</issue-title><source>Annual report of the New Jersey State Museum</source><volume>1909</volume>: <fpage>15</fpage>–<lpage>888</lpage>.</mixed-citation></ref><ref id="B41"><mixed-citation xmlns:xlink="http://www.w3.org/1999/xlink" xlink:type="simple"><person-group><name name-style="western"><surname>Johnson</surname><given-names>CW</given-names></name></person-group> (<year>1914</year>) <article-title>Notes on inadequate locality labels.</article-title><source>Entomological News</source><volume>25</volume>: <fpage>123</fpage>–<lpage>126</lpage>. <ext-link xlink:type="simple" ext-link-type="uri" xlink:href="https://biodiversitylibrary.org/page/2628782">https://biodiversitylibrary.org/page/2628782</ext-link></mixed-citation></ref><ref id="B42"><mixed-citation xmlns:xlink="http://www.w3.org/1999/xlink" xlink:type="simple"><person-group><name name-style="western"><surname>Johnson</surname><given-names>CW</given-names></name></person-group> (<year>1925</year>) <article-title>Fauna of New England. 15. List of the <tp:taxon-name><tp:taxon-name-part taxon-name-part-type="order">Diptera</tp:taxon-name-part></tp:taxon-name> or two-winged flies.</article-title><source>Occasional Papers of the Boston Society Natural History</source><volume>7</volume>(<issue>15</issue>): <fpage>1</fpage>–<lpage>326</lpage>. <ext-link xlink:type="simple" ext-link-type="uri" xlink:href="https://biodiversitylibrary.org/page/34753182">https://biodiversitylibrary.org/page/34753182</ext-link></mixed-citation></ref><ref id="B43"><mixed-citation xmlns:xlink="http://www.w3.org/1999/xlink" xlink:type="simple"><person-group><name name-style="western"><surname>Johnson</surname><given-names>CW</given-names></name></person-group> (<year>1929</year>) <article-title>Notes on the <tp:taxon-name><tp:taxon-name-part taxon-name-part-type="family">Syrphidae</tp:taxon-name-part></tp:taxon-name> collected at Jaffrey and Mount Monadnock, N.H., with a description of a new species.</article-title><source>Psyche</source><volume>36</volume>: <fpage>370</fpage>–<lpage>375</lpage>. <ext-link xlink:type="simple" ext-link-type="doi" xlink:href="10.1155/1929/13478">http://dx.doi.org/10.1155/1929/13478</ext-link></mixed-citation></ref><ref id="B17"><mixed-citation xmlns:xlink="http://www.w3.org/1999/xlink" xlink:type="simple"><person-group><name name-style="western"><surname>Chagnon</surname><given-names>G</given-names></name></person-group> (<year>1901</year>) <article-title>Preliminary list, No. 1, of Canadian <tp:taxon-name><tp:taxon-name-part taxon-name-part-type="order">Diptera</tp:taxon-name-part></tp:taxon-name> (concluded).</article-title><source>The Entomological Student</source><volume>2</volume>: <fpage>13</fpage>–<lpage>15</lpage>.</mixed-citation></ref><ref id="B1"><mixed-citation xmlns:xlink="http://www.w3.org/1999/xlink" xlink:type="simple"><person-group><name name-style="western"><surname>Aldrich</surname><given-names>JM</given-names></name></person-group> (<year>1905</year>) <article-title>A catalogue of North American <tp:taxon-name><tp:taxon-name-part taxon-name-part-type="order">Diptera</tp:taxon-name-part></tp:taxon-name> (or two-winged flies).</article-title><source>Smithsonian Miscellaneous Collections</source><volume>46</volume>: <fpage>1</fpage>–<lpage>678</lpage>. <ext-link xlink:type="simple" ext-link-type="doi" xlink:href="10.5962/bhl.title.1681">https://doi.org/10.5962/bhl.title.1681</ext-link></mixed-citation></ref><ref id="B44"><mixed-citation xmlns:xlink="http://www.w3.org/1999/xlink" xlink:type="simple"><person-group><name name-style="western"><surname>Jones</surname><given-names>PR</given-names></name></person-group> (<year>1907</year>) <article-title>A preliminary list of Nebraska <tp:taxon-name><tp:taxon-name-part taxon-name-part-type="family">Syrphidae</tp:taxon-name-part></tp:taxon-name> with descriptions of new species.</article-title><source>Journal of the New York Entomological Society</source><volume>15</volume>: <fpage>87</fpage>–<lpage>100</lpage>. <ext-link xlink:type="simple" ext-link-type="uri" xlink:href="https://www.jstor.org/stable/25003249">https://www.jstor.org/stable/25003249</ext-link></mixed-citation></ref><ref id="B66"><mixed-citation xmlns:xlink="http://www.w3.org/1999/xlink" xlink:type="simple"><person-group><name name-style="western"><surname>Osburn</surname><given-names>RC</given-names></name></person-group> (<year>1908</year>) <article-title>British Columbia <tp:taxon-name><tp:taxon-name-part taxon-name-part-type="family">Syrphidae</tp:taxon-name-part></tp:taxon-name>, new species and additions to the list.</article-title><source>The Canadian Entomologist</source><volume>40</volume>: <fpage>1</fpage>–<lpage>14</lpage>. <ext-link xlink:type="simple" ext-link-type="doi" xlink:href="10.4039/Ent401-1">https://doi.org/10.4039/Ent401-1</ext-link></mixed-citation></ref><ref id="B47"><mixed-citation xmlns:xlink="http://www.w3.org/1999/xlink" xlink:type="simple"><person-group><name name-style="western"><surname>Kertész</surname><given-names>K</given-names></name></person-group> (<year>1910</year>) <source>Catalogus dipterorum hucusque descriptorum. VII.</source><publisher-name>Museum Nationale Hungaricum</publisher-name>, <publisher-loc>Budapest</publisher-loc>, <size units="page">470 pp</size>. <ext-link xlink:type="simple" ext-link-type="doi" xlink:href="10.5962/bhl.title.5147">https://doi.org/10.5962/bhl.title.5147</ext-link></mixed-citation></ref><ref id="B56"><mixed-citation xmlns:xlink="http://www.w3.org/1999/xlink" xlink:type="simple"><person-group><name name-style="western"><surname>Metcalf</surname><given-names>CL</given-names></name></person-group> (<year>1913</year>) <article-title>The <tp:taxon-name><tp:taxon-name-part taxon-name-part-type="family">Syrphidae</tp:taxon-name-part></tp:taxon-name> of Ohio.</article-title><source>Ohio Biological Survey</source><volume>1</volume>: <fpage>7</fpage>–<lpage>122</lpage>. <ext-link xlink:type="simple" ext-link-type="doi" xlink:href="10.5962/bhl.title.86683">https://doi.org/10.5962/bhl.title.86683</ext-link></mixed-citation></ref><ref id="B57"><mixed-citation xmlns:xlink="http://www.w3.org/1999/xlink" xlink:type="simple"><person-group><name name-style="western"><surname>Metcalf</surname><given-names>CL</given-names></name></person-group> (<year>1916</year>) <article-title><tp:taxon-name><tp:taxon-name-part taxon-name-part-type="family">Syrphidae</tp:taxon-name-part></tp:taxon-name> of Maine.</article-title><source>Bulletin of the Maine Agricultural Experiment Station</source><volume>253</volume>: <fpage>193</fpage>–<lpage>281</lpage>. <ext-link xlink:type="simple" ext-link-type="uri" xlink:href="https://biodiversitylibrary.org/page/30694721">https://biodiversitylibrary.org/page/30694721</ext-link></mixed-citation></ref><ref id="B121"><mixed-citation xmlns:xlink="http://www.w3.org/1999/xlink" xlink:type="simple"><person-group><name name-style="western"><surname>Winn</surname><given-names>AF</given-names></name><name name-style="western"><surname>Beaulieu</surname><given-names>G</given-names></name></person-group> (<year>1915</year>) <article-title>A preliminary list of the insects of the province of Quebec. Part II– <tp:taxon-name><tp:taxon-name-part taxon-name-part-type="order">Diptera</tp:taxon-name-part></tp:taxon-name> (two-winged flies).</article-title><source>Report of the Quebec Society for the Protection of Plants (Supplement)</source><volume>7</volume>: <fpage>105</fpage>–<lpage>159</lpage>. <ext-link xlink:type="simple" ext-link-type="doi" xlink:href="10.5962/bhl.title.61723">https://doi.org/10.5962/bhl.title.61723</ext-link></mixed-citation></ref><ref id="B18"><mixed-citation xmlns:xlink="http://www.w3.org/1999/xlink" xlink:type="simple"><person-group><name name-style="western"><surname>Cockerell</surname><given-names>TDA</given-names></name></person-group> (<year>1917</year>) <article-title>The fauna of Boulder County, Colorado, III.</article-title><source>University of Colorado Studies</source><volume>12</volume>: <fpage>5</fpage>–<lpage>20</lpage>.</mixed-citation></ref><ref id="B14"><mixed-citation xmlns:xlink="http://www.w3.org/1999/xlink" xlink:type="simple"><person-group><name name-style="western"><surname>Britton</surname><given-names>WE</given-names></name></person-group> (<year>1920</year>) <article-title>Checklist of the Insects of Connecticut.</article-title><source>State of Connecticut, State Geological and Natural History Survey Bulletin</source><volume>31</volume>: <fpage>1</fpage>–<lpage>397</lpage>. <ext-link xlink:type="simple" ext-link-type="doi" xlink:href="10.5962/bhl.title.6493">https://doi.org/10.5962/bhl.title.6493</ext-link></mixed-citation></ref><ref id="B115"><mixed-citation xmlns:xlink="http://www.w3.org/1999/xlink" xlink:type="simple"><person-group><name name-style="western"><surname>Wehr</surname><given-names>EE</given-names></name></person-group> (<year>1924</year>) <article-title>A synopsis of the <tp:taxon-name><tp:taxon-name-part taxon-name-part-type="family">Syrphidae</tp:taxon-name-part></tp:taxon-name> of Nebraska, with descriptions of new species from Nebraska and Colorado.</article-title><source>University Studies of the University of Nebraska</source><volume>22</volume>: <fpage>119</fpage>–<lpage>162</lpage>.</mixed-citation></ref><ref id="B78"><mixed-citation xmlns:xlink="http://www.w3.org/1999/xlink" xlink:type="simple"><person-group><name name-style="western"><surname>Shannon</surname><given-names>RC</given-names></name></person-group> (<year>1925</year>) <article-title>North American <italic><tp:taxon-name><tp:taxon-name-part taxon-name-part-type="genus">Sphecomyia</tp:taxon-name-part></tp:taxon-name></italic> (<tp:taxon-name><tp:taxon-name-part taxon-name-part-type="order">Diptera</tp:taxon-name-part></tp:taxon-name>, <tp:taxon-name><tp:taxon-name-part taxon-name-part-type="family">Syrphidae</tp:taxon-name-part></tp:taxon-name>).</article-title><source>Pan-Pacific Entomologist</source><volume>2</volume>: <fpage>43</fpage>–<lpage>44</lpage>.</mixed-citation></ref><ref id="B51"><mixed-citation xmlns:xlink="http://www.w3.org/1999/xlink" xlink:type="simple"><person-group><name name-style="western"><surname>Leonard</surname><given-names>MD</given-names></name></person-group> (<year>1928</year>) A list of the insects of New York: with a list of the spiders and certain other allied groups. Cornell University Agricultural Experimental Station Memoirs (1926) 101: 1–1121. <ext-link xlink:type="simple" ext-link-type="doi" xlink:href="10.5962/bhl.title.66369">https://doi.org/10.5962/bhl.title.66369</ext-link></mixed-citation></ref><ref id="B23"><mixed-citation xmlns:xlink="http://www.w3.org/1999/xlink" xlink:type="simple"><person-group><name name-style="western"><surname>Curran</surname><given-names>CH</given-names></name></person-group> (<year>1932</year>) <article-title>New American <tp:taxon-name><tp:taxon-name-part taxon-name-part-type="family">Syrphidae</tp:taxon-name-part></tp:taxon-name> (<tp:taxon-name><tp:taxon-name-part taxon-name-part-type="order">Diptera</tp:taxon-name-part></tp:taxon-name>), with notes.</article-title><source>American Museum Novitates</source><volume>519</volume>: <fpage>1</fpage>–<lpage>9</lpage>. <ext-link xlink:type="simple" ext-link-type="uri" xlink:href="http://hdl.handle.net/2246/2990">http://hdl.handle.net/2246/2990</ext-link></mixed-citation></ref><ref id="B13"><mixed-citation xmlns:xlink="http://www.w3.org/1999/xlink" xlink:type="simple"><person-group><name name-style="western"><surname>Brimley</surname><given-names>CS</given-names></name></person-group> (<year>1938</year>) <source>Insects of North Carolina.</source><publisher-name>North Carolina Department of Agriculture</publisher-name>, <publisher-loc>Raleigh</publisher-loc>, <size units="page">560 pp</size>.</mixed-citation></ref><ref id="B93"><mixed-citation xmlns:xlink="http://www.w3.org/1999/xlink" xlink:type="simple"><person-group><name name-style="western"><surname>Stone</surname><given-names>A</given-names></name><name name-style="western"><surname>Sabrosky</surname><given-names>CW</given-names></name><name name-style="western"><surname>Wirth</surname><given-names>WW</given-names></name><name name-style="western"><surname>Foote</surname><given-names>RH</given-names></name><name name-style="western"><surname>Coulson</surname><given-names>JR</given-names></name></person-group> (<year>1965</year>) <source>A Catalog of the <tp:taxon-name><tp:taxon-name-part taxon-name-part-type="order">Diptera</tp:taxon-name-part></tp:taxon-name> of America North of Mexico. U.S.</source><publisher-name>Department of Agriculture Handbook</publisher-name>, <publisher-loc>Washington, D.C.</publisher-loc>, <size units="page">1696 pp</size>.</mixed-citation></ref><ref id="B112"><mixed-citation xmlns:xlink="http://www.w3.org/1999/xlink" xlink:type="simple"><person-group><name name-style="western"><surname>Weisman</surname><given-names>KE</given-names></name></person-group> (<year>1965</year>) <article-title>The male genitalia of the genus <italic><tp:taxon-name><tp:taxon-name-part taxon-name-part-type="genus">Sphecomyia</tp:taxon-name-part></tp:taxon-name></italic> Latreille (<tp:taxon-name><tp:taxon-name-part taxon-name-part-type="order">Diptera</tp:taxon-name-part></tp:taxon-name>: <tp:taxon-name><tp:taxon-name-part taxon-name-part-type="family">Syrphidae</tp:taxon-name-part></tp:taxon-name>).</article-title><source>Entomological News</source><volume>76</volume>: <fpage>264</fpage>–<lpage>272</lpage>. <ext-link xlink:type="simple" ext-link-type="uri" xlink:href="https://biodiversitylibrary.org/page/2708603">https://biodiversitylibrary.org/page/2708603</ext-link></mixed-citation></ref><ref id="B113"><mixed-citation xmlns:xlink="http://www.w3.org/1999/xlink" xlink:type="simple"><person-group><name name-style="western"><surname>Weisman</surname><given-names>KE</given-names></name></person-group> (<year>1966a</year>) <article-title>Distribution of the genus <italic><tp:taxon-name><tp:taxon-name-part taxon-name-part-type="genus">Sphecomyia</tp:taxon-name-part></tp:taxon-name></italic> Latreille (<tp:taxon-name><tp:taxon-name-part taxon-name-part-type="order">Diptera</tp:taxon-name-part></tp:taxon-name>: <tp:taxon-name><tp:taxon-name-part taxon-name-part-type="family">Syrphidae</tp:taxon-name-part></tp:taxon-name>).</article-title><source>Entomological News</source><volume>77</volume>: <fpage>50</fpage>–<lpage>56</lpage>. <ext-link xlink:type="simple" ext-link-type="uri" xlink:href="https://biodiversitylibrary.org/page/2705798">https://biodiversitylibrary.org/page/2705798</ext-link></mixed-citation></ref><ref id="B114"><mixed-citation xmlns:xlink="http://www.w3.org/1999/xlink" xlink:type="simple"><person-group><name name-style="western"><surname>Weisman</surname><given-names>KE</given-names></name></person-group> (<year>1966b</year>) <article-title><italic><tp:taxon-name><tp:taxon-name-part taxon-name-part-type="genus">Sphecomyia</tp:taxon-name-part></tp:taxon-name></italic> (<tp:taxon-name><tp:taxon-name-part taxon-name-part-type="order">Diptera</tp:taxon-name-part></tp:taxon-name>: <tp:taxon-name><tp:taxon-name-part taxon-name-part-type="family">Syrphidae</tp:taxon-name-part></tp:taxon-name>) a Taxonomic and Descriptive Analysis.</article-title><source>Entomological News</source><volume>77</volume>: <fpage>189</fpage>–<lpage>199</lpage>. <ext-link xlink:type="simple" ext-link-type="uri" xlink:href="https://biodiversitylibrary.org/page/2705959">https://biodiversitylibrary.org/page/2705959</ext-link></mixed-citation></ref><ref id="B108"><mixed-citation xmlns:xlink="http://www.w3.org/1999/xlink" xlink:type="simple"><person-group><name name-style="western"><surname>Waldbauer</surname><given-names>GB</given-names></name></person-group> (<year>1970</year>) <article-title>Mimicry of Hymenopteran antennae by <tp:taxon-name><tp:taxon-name-part taxon-name-part-type="family">Syrphidae</tp:taxon-name-part></tp:taxon-name>.</article-title><source>Psyche</source><volume>77</volume>: <fpage>45</fpage>–<lpage>49</lpage>. <ext-link xlink:type="simple" ext-link-type="doi" xlink:href="10.1155/1970/28967">https://doi.org/10.1155/1970/28967</ext-link></mixed-citation></ref><ref id="B109"><mixed-citation xmlns:xlink="http://www.w3.org/1999/xlink" xlink:type="simple"><person-group><name name-style="western"><surname>Waldbauer</surname><given-names>GP</given-names></name></person-group> (<year>1983</year>) <article-title>Flower associations of mimetic <tp:taxon-name><tp:taxon-name-part taxon-name-part-type="family">Syrphidae</tp:taxon-name-part></tp:taxon-name> (<tp:taxon-name><tp:taxon-name-part taxon-name-part-type="order">Diptera</tp:taxon-name-part></tp:taxon-name>) in northern Michigan.</article-title><source>Great Lakes Entomology</source><volume>16</volume>: <fpage>79</fpage>–<lpage>85</lpage>. <ext-link xlink:type="simple" ext-link-type="uri" xlink:href="http://scholar.valpo.edu/tgle/vol16/iss3/4">http://scholar.valpo.edu/tgle/vol16/iss3/4</ext-link></mixed-citation></ref><ref id="B81"><mixed-citation xmlns:xlink="http://www.w3.org/1999/xlink" xlink:type="simple"><person-group><name name-style="western"><surname>Shorter</surname><given-names>DA</given-names></name><name name-style="western"><surname>Drew</surname><given-names>WA</given-names></name></person-group> (<year>1976</year>) <article-title><tp:taxon-name><tp:taxon-name-part taxon-name-part-type="family">Syrphidae</tp:taxon-name-part></tp:taxon-name> of Oklahoma (<tp:taxon-name><tp:taxon-name-part taxon-name-part-type="order">Diptera</tp:taxon-name-part></tp:taxon-name>).</article-title><source>Proceedings of the Oklahoma Academy of Science</source><volume>56</volume>: <fpage>75</fpage>–<lpage>94</lpage>. <ext-link xlink:type="simple" ext-link-type="uri" xlink:href="https://www.biodiversitylibrary.org/bibliography/130490">https://www.biodiversitylibrary.org/bibliography/130490</ext-link></mixed-citation></ref><ref id="B27"><mixed-citation xmlns:xlink="http://www.w3.org/1999/xlink" xlink:type="simple"><person-group><name name-style="western"><surname>Finnamore</surname><given-names>AT</given-names></name><name name-style="western"><surname>Neary</surname><given-names>ME</given-names></name></person-group> (<year>1978</year>) <article-title>Blueberry pollinators of Nova Scotia, with a checklist of blueberry pollinators in eastern Canada and northeastern United States.</article-title><source>Annals of the Entomological Society of Quebec</source><volume>23</volume>: <fpage>168</fpage>–<lpage>181</lpage>.</mixed-citation></ref><ref id="B55"><mixed-citation xmlns:xlink="http://www.w3.org/1999/xlink" xlink:type="simple"><person-group><name name-style="western"><surname>Maier</surname><given-names>CT</given-names></name><name name-style="western"><surname>Waldbauer</surname><given-names>GP</given-names></name></person-group> (<year>1979</year>) <article-title>Dual mate-seekings strategies in male syrphid flies (<tp:taxon-name><tp:taxon-name-part taxon-name-part-type="order">Diptera</tp:taxon-name-part></tp:taxon-name>: <tp:taxon-name><tp:taxon-name-part taxon-name-part-type="family">Syrphidae</tp:taxon-name-part></tp:taxon-name>).</article-title><source>Annals of the Entomological Society of America</source><volume>52</volume>: <fpage>54</fpage>–<lpage>61</lpage>. <ext-link xlink:type="simple" ext-link-type="doi" xlink:href="10.1093/aesa/72.1.54">https://doi.org/10.1093/aesa/72.1.54</ext-link></mixed-citation></ref><ref id="B110"><mixed-citation xmlns:xlink="http://www.w3.org/1999/xlink" xlink:type="simple"><person-group><name name-style="western"><surname>Waldbauer</surname><given-names>GP</given-names></name><name name-style="western"><surname>LaBerge</surname><given-names>WE</given-names></name></person-group> (<year>1985</year>) <article-title>Phenological relationships of wasps, bumblebees, their mimics and insectivorous birds in northern Michigan.</article-title><source>Ecological Entomology</source><volume>10</volume>: <fpage>99</fpage>–<lpage>110</lpage>. <ext-link xlink:type="simple" ext-link-type="doi" xlink:href="10.2307/1939007">https://doi.org/10.2307/1939007</ext-link></mixed-citation></ref><ref id="B24"><mixed-citation xmlns:xlink="http://www.w3.org/1999/xlink" xlink:type="simple"><person-group><name name-style="western"><surname>Desmarest</surname><given-names>E</given-names></name></person-group> (<year>1848</year>) [<tp:taxon-name><tp:taxon-name-part taxon-name-part-type="genus">Sphecomye</tp:taxon-name-part></tp:taxon-name>] In: Dictionnaire Universe1 d'Histoire Naturelle (Orbigny, ed.), Paris, 12, 730.</mixed-citation></ref><ref id="B25"><mixed-citation xmlns:xlink="http://www.w3.org/1999/xlink" xlink:type="simple"><person-group><name name-style="western"><surname>Evenhuis</surname><given-names>NL</given-names></name><name name-style="western"><surname>Thompson</surname><given-names>FC</given-names></name></person-group> (<year>1990</year>) <article-title>Type designations of genus-group names of <tp:taxon-name><tp:taxon-name-part taxon-name-part-type="order">Diptera</tp:taxon-name-part></tp:taxon-name> given in d’Orbigny’s Dictionnaire Universel d’Histoire Naturelle.</article-title><source>Bishop Museum Occasional Papers</source><volume>30</volume>: <fpage>226</fpage>–<lpage>258</lpage>. <ext-link xlink:type="simple" ext-link-type="uri" xlink:href="https://repository.si.edu/bitstream/handle/10088/18916/ent_FCT_62.pdf">https://repository.si.edu/bitstream/handle/10088/18916/ent_FCT_62.pdf</ext-link></mixed-citation></ref></ref-list></tp:taxon-treatment>
