# Supplementary material for: Revision of world Sphecomyia Latreille (Diptera, Syrphidae)
Source: Zookeys. 2019 Apr 8;836:15–79. doi: 10.3897/zookeys.836.30326 (PMC6477872; doi:10.3897/zookeys.836.30326)
Supplement: XML Treatment for Sphecomyia weismani [file zookeys.836.30326-treatment17.xml]

<!DOCTYPE tp:taxon-treatment
  PUBLIC "-//TaxonX//DTD Taxonomic Treatment Publishing DTD v0 20100105//EN" "tax-treatment-NSO.dtd">
<tp:taxon-treatment xmlns:tp="http://www.plazi.org/taxpub"><tp:treatment-meta><kwd-group><label>Taxon classification</label><kwd><named-content xmlns:xlink="http://www.w3.org/1999/xlink" content-type="kingdom">Animalia</named-content></kwd><kwd><named-content xmlns:xlink="http://www.w3.org/1999/xlink" content-type="order">Diptera</named-content></kwd><kwd><named-content xmlns:xlink="http://www.w3.org/1999/xlink" content-type="family">Syrphidae</named-content></kwd></kwd-group><mixed-citation publication-type="journal"><person-group><name><surname>M. Moran</surname><given-names>Kevin</given-names></name><name><surname>H. Skevington</surname><given-names>Jeffrey</given-names></name></person-group><article-title>Revision of world <italic><tp:taxon-name><tp:taxon-name-part taxon-name-part-type="genus" reg="Sphecomyia">Sphecomyia</tp:taxon-name-part></tp:taxon-name></italic> Latreille (<tp:taxon-name><tp:taxon-name-part taxon-name-part-type="order">Diptera</tp:taxon-name-part></tp:taxon-name>, <tp:taxon-name><tp:taxon-name-part taxon-name-part-type="family">Syrphidae</tp:taxon-name-part></tp:taxon-name>)</article-title><source>Zookeys</source><day>08</day><month>4</month><year>2019</year><volume>836</volume><fpage>15</fpage><lpage>79</lpage><pub-id pub-id-type="doi">10.3897/zookeys.836.30326</pub-id></mixed-citation></tp:treatment-meta><tp:nomenclature><tp:taxon-name>
              <tp:taxon-name-part taxon-name-part-type="genus" reg="Sphecomyia">Sphecomyia</tp:taxon-name-part>
              <tp:taxon-name-part taxon-name-part-type="species" reg="weismani">weismani</tp:taxon-name-part>
              <object-id xmlns:xlink="http://www.w3.org/1999/xlink" content-type="zoobank" xlink:type="simple">http://zoobank.org/D935BC53-AAEF-475D-82EB-B4D136D93037</object-id>
            </tp:taxon-name><tp:taxon-authority>Moran</tp:taxon-authority><tp:taxon-status xmlns:xlink="http://www.w3.org/1999/xlink" xlink:type="simple">sp. n.</tp:taxon-status><xref ref-type="fig" rid="F2">Figs 2O</xref><xref ref-type="fig" rid="F3">, 3B</xref><xref ref-type="fig" rid="F7">, 7D</xref><xref ref-type="fig" rid="F8">, 8D</xref><xref ref-type="fig" rid="F9">, 9D</xref><xref ref-type="fig" rid="F26">, 26</xref></tp:nomenclature><tp:treatment-sec sec-type="type locality" id="SECID0EMFBK"><title>Type locality.</title><p>U.S.A.: Arizona: Greenlee Co., Hannagan Meadows, <named-content xmlns:xlink="http://www.w3.org/1999/xlink" content-type="dwc:verbatimCoordinates" xlink:type="simple"><named-content content-type="geo-json" specific-use="{&#34;type&#34;:&#34;Point&#34;,&#34;coordinates&#34;:[-109.326300,33.639200]}" id="NCID0EVFBK" xlink:type="simple">33.6392, −109.3263</named-content></named-content>, 2743 m.</p></tp:treatment-sec><tp:treatment-sec sec-type="Types" id="SECID0E1FBK"><title>Types.</title><p><italic>Holotype</italic> male, pinned. Original label: “Hannagan Meadows, 9000’ // Greenlee Co. ARIZ. // I.VII 1966 // R. F. Sternitzky” “<named-content xmlns:xlink="http://www.w3.org/1999/xlink" content-type="dwc:institutional_code" xlink:type="simple">CNC</named-content><tp:taxon-name><tp:taxon-name-part taxon-name-part-type="order">DIPTERA</tp:taxon-name-part></tp:taxon-name> 91440”. [1♂, CNC_DIPTERA91440, <named-content xmlns:xlink="http://www.w3.org/1999/xlink" content-type="dwc:institutional_code" xlink:type="simple">CNC</named-content>]</p><p><italic>Paratypes</italic>: U.S.A.: Arizona: Apache Co., Alpine, <named-content xmlns:xlink="http://www.w3.org/1999/xlink" content-type="dwc:verbatimCoordinates" xlink:type="simple"><named-content content-type="geo-json" specific-use="{&#34;type&#34;:&#34;Point&#34;,&#34;coordinates&#34;:[-109.143100,33.848100]}" id="NCID0EYGBK" xlink:type="simple">33.8481, −109.1431</named-content></named-content>, 2438 m, R.F. Sternitzky, 27.vi.1966, <ext-link xmlns:xlink="http://www.w3.org/1999/xlink" ext-link-type="gen" xlink:href="CNC91439" xlink:type="simple">CNC91439</ext-link> (1♀, <named-content xmlns:xlink="http://www.w3.org/1999/xlink" content-type="dwc:institutional_code" xlink:type="simple">CNC</named-content>); 3.vii.1966, <ext-link xmlns:xlink="http://www.w3.org/1999/xlink" ext-link-type="gen" xlink:href="CNC91438" xlink:type="simple">CNC91438</ext-link> (1♂, <named-content xmlns:xlink="http://www.w3.org/1999/xlink" content-type="dwc:institutional_code" xlink:type="simple">CNC</named-content>); Apache Co., McNary, <named-content xmlns:xlink="http://www.w3.org/1999/xlink" content-type="dwc:verbatimCoordinates" xlink:type="simple"><named-content content-type="geo-json" specific-use="{&#34;type&#34;:&#34;Point&#34;,&#34;coordinates&#34;:[-109.855000,34.071900]}" id="NCID0EKHBK" xlink:type="simple">34.0719 -109.8550</named-content></named-content>, 2225 m, R.F. Sternitzky, 5.vii.1966, <ext-link xmlns:xlink="http://www.w3.org/1999/xlink" ext-link-type="gen" xlink:href="CNC91441" xlink:type="simple">CNC91441</ext-link> (1♀, <named-content xmlns:xlink="http://www.w3.org/1999/xlink" content-type="dwc:institutional_code" xlink:type="simple">CNC</named-content>); <ext-link xmlns:xlink="http://www.w3.org/1999/xlink" ext-link-type="gen" xlink:href="CNC91442" xlink:type="simple">CNC91442</ext-link> (1♂, <named-content xmlns:xlink="http://www.w3.org/1999/xlink" content-type="dwc:institutional_code" xlink:type="simple">USNM</named-content>); Cochise Co., Parker Canyon, Huachuca Mountains, <named-content xmlns:xlink="http://www.w3.org/1999/xlink" content-type="dwc:verbatimCoordinates" xlink:type="simple"><named-content content-type="geo-json" specific-use="{&#34;type&#34;:&#34;Point&#34;,&#34;coordinates&#34;:[-110.451900,31.427800]}" id="NCID0E2HBK" xlink:type="simple">31.4278, −110.4519</named-content></named-content>, 1585 m, R.F. Sternitzky, 25.vi.1966, <ext-link xmlns:xlink="http://www.w3.org/1999/xlink" ext-link-type="gen" xlink:href="CNC91443" xlink:type="simple">CNC91443</ext-link> (1♀, <named-content xmlns:xlink="http://www.w3.org/1999/xlink" content-type="dwc:institutional_code" xlink:type="simple">CNC</named-content>).</p></tp:treatment-sec><tp:treatment-sec sec-type="diagnosis" id="SECID0EFIBK"><title>Diagnosis.</title><p>It can be confused with <italic><tp:taxon-name><tp:taxon-name-part taxon-name-part-type="genus" reg="Sphecomyia">S.</tp:taxon-name-part><tp:taxon-name-part taxon-name-part-type="species" reg="columbiana">columbiana</tp:taxon-name-part></tp:taxon-name></italic>, <italic><tp:taxon-name><tp:taxon-name-part taxon-name-part-type="genus" reg="Sphecomyia">S.</tp:taxon-name-part><tp:taxon-name-part taxon-name-part-type="species" reg="cryptica">cryptica</tp:taxon-name-part></tp:taxon-name></italic> sp. n., <italic><tp:taxon-name><tp:taxon-name-part taxon-name-part-type="genus" reg="Sphecomyia">S.</tp:taxon-name-part><tp:taxon-name-part taxon-name-part-type="species" reg="dyari">dyari</tp:taxon-name-part></tp:taxon-name></italic>, <italic><tp:taxon-name><tp:taxon-name-part taxon-name-part-type="genus" reg="Sphecomyia">S.</tp:taxon-name-part><tp:taxon-name-part taxon-name-part-type="species" reg="hoguei">hoguei</tp:taxon-name-part></tp:taxon-name></italic> sp. n., <italic><tp:taxon-name><tp:taxon-name-part taxon-name-part-type="genus" reg="Sphecomyia">S.</tp:taxon-name-part><tp:taxon-name-part taxon-name-part-type="species" reg="oraria">oraria</tp:taxon-name-part></tp:taxon-name></italic> sp. n., and <italic><tp:taxon-name><tp:taxon-name-part taxon-name-part-type="genus" reg="Sphecomyia">S.</tp:taxon-name-part><tp:taxon-name-part taxon-name-part-type="species" reg="pattonii">pattonii</tp:taxon-name-part></tp:taxon-name></italic> but is easily distinguished by a scutellum with the anterior half pruinose.</p></tp:treatment-sec><tp:treatment-sec sec-type="description" id="SECID0ENKBK"><title>Description.</title><p><bold>Male.</bold> Body length: 13.6–14.6 mm. Wing length: 9.7–11.0 mm. <bold><italic>Head.</italic></bold> Face yellow pruinose with shiny, black, medial vitta extending from oral margin to base of antenna; frons broad, about as long as broad at antenna, two-thirds as broad at vertex as at antenna, bare, with yellow pruinosity along posterior three-fourths; vertex triangular, longer than broad, shiny, with ocellar triangle yellow pilose; postocular border yellow pruinose; postocular and occipital pile yellow; male narrowly dichoptic; antenna black, yellow pilose, length of segments roughly in a 3:3:2 ratio.</p><p><bold><italic>Thorax.</italic></bold> Sub-shiny black; postpronotum, scutum, scutellum, postalar callus, proepimeron, posterior anepisternum yellow pilose; posterior katepisternum yellow pilose with broadly separated patches; anterior anepimeron yellow pilose; metasternum yellow pilose; postpronotum, anterior half of scutellum, broad posterior margin of anepisternum and dorso-posterior corner of katepisternum yellow pruinose; area between postpronota yellow pruinose, except shiny medially; anepimeron shiny; scutum without pruinose vittae; ventral calypter with long yellow pile.</p><p><bold><italic>Legs.</italic></bold> Foreleg black, except extreme apex of femur and anterior third of tibia reddish-yellow; fore tarsi slightly broadened; midleg reddish-yellow, except basal four-fifths of femur and last two tarsomeres black; hind leg reddish-yellow, except last two <!--PageBreak -->tarsomeres black; legs yellow pilose, except fore tibia, fore tarsi, apex of fore femur black pilose; hind coxa yellow pruinose.</p><p><bold><italic>Wing.</italic></bold> Hyaline; microtrichia absent from following areas: cell bc; broad basal portion of cell br (before origin of M) and about basal two-fifths of narrower portion of this cell (caudad of spurious vein only); cell bm except apex and narrow anterior and posterior margins of about apical fourth; broad anterior margin of cell cua.</p><p><bold><italic>Abdomen.</italic></bold> Tergites and sternites shiny to sub-shiny black; with yellow pruinose markings as follows: tergite 1 pruinose along posterior margin; tergite 2 with broad, interrupted, truncate medial band which meets a narrow, uninterrupted posterior band in the posterolateral corners of tergite; tergite 3 with similar medial band, but more narrowly interrupted; pattern on tergite 4 same as tergite 3 except medial band very narrowly or incompletely interrupted; sternite 1 shiny; sternites 2 to 4 almost completely pruinose, with a triangular region of non-pruinosity posteromedially; sternites 6 to 8 pruinose; pile of abdomen and postabdomen yellow.</p><p><bold><italic>Male genitalia.</italic></bold> Surstylus not elongated, about as long as broad, curving downward ventrally; pile on dorsal and apical fourth of lateral outer surface of surstylus; minute spines on ventral surface, with apical half of lateral inner surface also with spines; basal fourth of the ventral surface of the surstylus produced into a lobe directed anteriorly, with minute pubescence on ventral and lateral inner surface; cerci rounded, with no invagination on posterior border; aedeagus as in Fig. <xref ref-type="fig" rid="F2">2O</xref>.</p></tp:treatment-sec><tp:treatment-sec sec-type="Female" id="SECID0EBMBK"><title>Female.</title><p>Similar to male except normal sexual dimorphism.</p></tp:treatment-sec><tp:treatment-sec sec-type="distribution" id="SECID0EGMBK"><title>Distribution.</title><p>Arizona (Fig. <xref ref-type="fig" rid="F26">26</xref>). Known from the Mogollon Rim and Madrean Sky Islands.</p></tp:treatment-sec><tp:treatment-sec sec-type="biology" id="SECID0EQMBK"><title>Biology.</title><p>Recorded flying late June through early July.</p><p><bold>Etymology.</bold> The specific epithet honors K. E. Weisman who published a series of four papers on <italic><tp:taxon-name><tp:taxon-name-part taxon-name-part-type="genus" reg="Sphecomyia">Sphecomyia</tp:taxon-name-part></tp:taxon-name></italic> that summarized most of what was previously known about the genus.</p></tp:treatment-sec><tp:treatment-sec><!--Section generated to contain objects referenced in tp:taxon-treatment.--><fig id="F2" position="float" orientation="portrait"><label>Figure 2.</label><caption><p>Aedaegal structure of <italic><tp:taxon-name><tp:taxon-name-part taxon-name-part-type="genus" reg="Sphecomyia">Sphecomyia</tp:taxon-name-part></tp:taxon-name></italic>. <bold>A</bold><italic><tp:taxon-name><tp:taxon-name-part taxon-name-part-type="genus" reg="Sphecomyia">Sphecomyia</tp:taxon-name-part><tp:taxon-name-part taxon-name-part-type="species" reg="aino">aino</tp:taxon-name-part></tp:taxon-name></italic><bold>B</bold><italic><tp:taxon-name><tp:taxon-name-part taxon-name-part-type="genus" reg="Sphecomyia">Sphecomyia</tp:taxon-name-part><tp:taxon-name-part taxon-name-part-type="species" reg="brevicornis">brevicornis</tp:taxon-name-part></tp:taxon-name></italic><bold>C</bold><italic><tp:taxon-name><tp:taxon-name-part taxon-name-part-type="genus" reg="Sphecomyia">Sphecomyia</tp:taxon-name-part><tp:taxon-name-part taxon-name-part-type="species" reg="columbiana">columbiana</tp:taxon-name-part></tp:taxon-name></italic><bold>D</bold><italic><tp:taxon-name><tp:taxon-name-part taxon-name-part-type="genus" reg="Sphecomyia">Sphecomyia</tp:taxon-name-part><tp:taxon-name-part taxon-name-part-type="species" reg="cryptica">cryptica</tp:taxon-name-part></tp:taxon-name></italic><bold>E</bold><italic><tp:taxon-name><tp:taxon-name-part taxon-name-part-type="genus" reg="Sphecomyia">Sphecomyia</tp:taxon-name-part><tp:taxon-name-part taxon-name-part-type="species" reg="dyari">dyari</tp:taxon-name-part></tp:taxon-name></italic><bold>F</bold><italic><tp:taxon-name><tp:taxon-name-part taxon-name-part-type="genus" reg="Sphecomyia">Sphecomyia</tp:taxon-name-part><tp:taxon-name-part taxon-name-part-type="species" reg="hougei">hougei</tp:taxon-name-part></tp:taxon-name></italic><bold>G</bold><italic><tp:taxon-name><tp:taxon-name-part taxon-name-part-type="genus" reg="Sphecomyia">Sphecomyia</tp:taxon-name-part><tp:taxon-name-part taxon-name-part-type="species" reg="interrupta">interrupta</tp:taxon-name-part></tp:taxon-name></italic><bold>H</bold><italic><tp:taxon-name><tp:taxon-name-part taxon-name-part-type="genus" reg="Sphecomyia">Sphecomyia</tp:taxon-name-part><tp:taxon-name-part taxon-name-part-type="species" reg="metallica">metallica</tp:taxon-name-part></tp:taxon-name></italic><bold>I</bold><italic><tp:taxon-name><tp:taxon-name-part taxon-name-part-type="genus" reg="Sphecomyia">Sphecomyia</tp:taxon-name-part><tp:taxon-name-part taxon-name-part-type="species" reg="oraria">oraria</tp:taxon-name-part></tp:taxon-name></italic><bold>J</bold><italic><tp:taxon-name><tp:taxon-name-part taxon-name-part-type="genus" reg="Sphecomyia">Sphecomyia</tp:taxon-name-part><tp:taxon-name-part taxon-name-part-type="species" reg="pattonii">pattonii</tp:taxon-name-part></tp:taxon-name></italic><bold>K</bold><italic><tp:taxon-name><tp:taxon-name-part taxon-name-part-type="genus" reg="Sphecomyia">Sphecomyia</tp:taxon-name-part><tp:taxon-name-part taxon-name-part-type="species" reg="sexmaculata">sexmaculata</tp:taxon-name-part></tp:taxon-name></italic><bold>L</bold><italic><tp:taxon-name><tp:taxon-name-part taxon-name-part-type="genus" reg="Sphecomyia">Sphecomyia</tp:taxon-name-part><tp:taxon-name-part taxon-name-part-type="species" reg="tsherepanovi">tsherepanovi</tp:taxon-name-part></tp:taxon-name></italic><bold>M</bold><italic><tp:taxon-name><tp:taxon-name-part taxon-name-part-type="genus" reg="Sphecomyia">Sphecomyia</tp:taxon-name-part><tp:taxon-name-part taxon-name-part-type="species" reg="vespiformis">vespiformis</tp:taxon-name-part></tp:taxon-name></italic><bold>N</bold><italic><tp:taxon-name><tp:taxon-name-part taxon-name-part-type="genus" reg="Sphecomyia">Sphecomyia</tp:taxon-name-part><tp:taxon-name-part taxon-name-part-type="species" reg="vittata">vittata</tp:taxon-name-part></tp:taxon-name></italic><bold>O</bold><italic><tp:taxon-name><tp:taxon-name-part taxon-name-part-type="genus" reg="Sphecomyia">Sphecomyia</tp:taxon-name-part><tp:taxon-name-part taxon-name-part-type="species" reg="weismani">weismani</tp:taxon-name-part></tp:taxon-name></italic>.</p></caption><graphic xmlns:xlink="http://www.w3.org/1999/xlink" xlink:href="zookeys-836-015-g002.jpg" position="float" orientation="portrait" xlink:type="simple" id="oo_291710.jpg"/></fig><fig id="F3" position="float" orientation="portrait"><label>Figure 3.</label><caption><p>Intersection of vein R<sub>1</sub> with vein C, distance between apices of veins R<sub>1</sub> and R<sub>2+3</sub> and apices of veins R<sub>2+3</sub> and R<sub>4+5</sub>+M<sub>1</sub> and setosity of anterior ventral half of vein C before crossvein h. <bold>A</bold><italic><tp:taxon-name><tp:taxon-name-part taxon-name-part-type="genus" reg="Matsumyia">Matsumyia</tp:taxon-name-part></tp:taxon-name></italic> sp. <bold>B</bold><italic><tp:taxon-name><tp:taxon-name-part taxon-name-part-type="genus" reg="Sphecomyia">Sphecomyia</tp:taxon-name-part><tp:taxon-name-part taxon-name-part-type="species" reg="weismani">weismani</tp:taxon-name-part></tp:taxon-name></italic><bold>C</bold><italic><tp:taxon-name><tp:taxon-name-part taxon-name-part-type="genus" reg="Criorhina">Criorhina</tp:taxon-name-part><tp:taxon-name-part taxon-name-part-type="species" reg="bubulcus">bubulcus</tp:taxon-name-part></tp:taxon-name></italic> (Walker, 1849).</p></caption><graphic xmlns:xlink="http://www.w3.org/1999/xlink" xlink:href="zookeys-836-015-g003.jpg" position="float" orientation="portrait" xlink:type="simple" id="oo_291711.jpg"/></fig><fig id="F7" position="float" orientation="portrait"><label>Figure 7.</label><caption><p><italic><tp:taxon-name><tp:taxon-name-part taxon-name-part-type="genus" reg="Sphecomyia">Sphecomyia</tp:taxon-name-part><tp:taxon-name-part taxon-name-part-type="species" reg="pattonii">pattonii</tp:taxon-name-part></tp:taxon-name></italic> group dorsal habitus. <bold>A</bold><italic><tp:taxon-name><tp:taxon-name-part taxon-name-part-type="genus" reg="Sphecomyia">Sphecomyia</tp:taxon-name-part><tp:taxon-name-part taxon-name-part-type="species" reg="dyari">dyari</tp:taxon-name-part></tp:taxon-name></italic><bold>B</bold><italic><tp:taxon-name><tp:taxon-name-part taxon-name-part-type="genus" reg="Sphecomyia">Sphecomyia</tp:taxon-name-part><tp:taxon-name-part taxon-name-part-type="species" reg="hoguei">hoguei</tp:taxon-name-part></tp:taxon-name></italic><bold>C</bold><italic><tp:taxon-name><tp:taxon-name-part taxon-name-part-type="genus" reg="Sphecomyia">Sphecomyia</tp:taxon-name-part><tp:taxon-name-part taxon-name-part-type="species" reg="cryptica">cryptica</tp:taxon-name-part></tp:taxon-name></italic><bold>D</bold><italic><tp:taxon-name><tp:taxon-name-part taxon-name-part-type="genus" reg="Sphecomyia">Sphecomyia</tp:taxon-name-part><tp:taxon-name-part taxon-name-part-type="species" reg="weismani">weismani</tp:taxon-name-part></tp:taxon-name></italic><bold>E</bold><italic><tp:taxon-name><tp:taxon-name-part taxon-name-part-type="genus" reg="Sphecomyia">Sphecomyia</tp:taxon-name-part><tp:taxon-name-part taxon-name-part-type="species" reg="oraria">oraria</tp:taxon-name-part></tp:taxon-name></italic><bold>F</bold><italic><tp:taxon-name><tp:taxon-name-part taxon-name-part-type="genus" reg="Sphecomyia">Sphecomyia</tp:taxon-name-part><tp:taxon-name-part taxon-name-part-type="species" reg="pattonii">pattonii</tp:taxon-name-part></tp:taxon-name></italic>.</p></caption><graphic xmlns:xlink="http://www.w3.org/1999/xlink" xlink:href="zookeys-836-015-g007.jpg" position="float" orientation="portrait" xlink:type="simple" id="oo_291715.jpg"/></fig><fig id="F8" position="float" orientation="portrait"><label>Figure 8.</label><caption><p><italic><tp:taxon-name><tp:taxon-name-part taxon-name-part-type="genus" reg="Sphecomyia">Sphecomyia</tp:taxon-name-part><tp:taxon-name-part taxon-name-part-type="species" reg="pattonii">pattonii</tp:taxon-name-part></tp:taxon-name></italic> group lateral habitus. <bold>A</bold><italic><tp:taxon-name><tp:taxon-name-part taxon-name-part-type="genus" reg="Sphecomyia">Sphecomyia</tp:taxon-name-part><tp:taxon-name-part taxon-name-part-type="species" reg="dyari">dyari</tp:taxon-name-part></tp:taxon-name></italic><bold>B</bold><italic><tp:taxon-name><tp:taxon-name-part taxon-name-part-type="genus" reg="Sphecomyia">Sphecomyia</tp:taxon-name-part><tp:taxon-name-part taxon-name-part-type="species" reg="hoguei">hoguei</tp:taxon-name-part></tp:taxon-name></italic><bold>C</bold><italic><tp:taxon-name><tp:taxon-name-part taxon-name-part-type="genus" reg="Sphecomyia">Sphecomyia</tp:taxon-name-part><tp:taxon-name-part taxon-name-part-type="species" reg="cryptica">cryptica</tp:taxon-name-part></tp:taxon-name></italic><bold>D</bold><italic><tp:taxon-name><tp:taxon-name-part taxon-name-part-type="genus" reg="Sphecomyia">Sphecomyia</tp:taxon-name-part><tp:taxon-name-part taxon-name-part-type="species" reg="weismani">weismani</tp:taxon-name-part></tp:taxon-name></italic><bold>E</bold><italic><tp:taxon-name><tp:taxon-name-part taxon-name-part-type="genus" reg="Sphecomyia">Sphecomyia</tp:taxon-name-part><tp:taxon-name-part taxon-name-part-type="species" reg="oraria">oraria</tp:taxon-name-part></tp:taxon-name></italic><bold>F</bold><italic><tp:taxon-name><tp:taxon-name-part taxon-name-part-type="genus" reg="Sphecomyia">Sphecomyia</tp:taxon-name-part><tp:taxon-name-part taxon-name-part-type="species" reg="pattonii">pattonii</tp:taxon-name-part></tp:taxon-name></italic>.</p></caption><graphic xmlns:xlink="http://www.w3.org/1999/xlink" xlink:href="zookeys-836-015-g008.jpg" position="float" orientation="portrait" xlink:type="simple" id="oo_291716.jpg"/></fig><fig id="F9" position="float" orientation="portrait"><label>Figure 9.</label><caption><p><italic><tp:taxon-name><tp:taxon-name-part taxon-name-part-type="genus" reg="Sphecomyia">Sphecomyia</tp:taxon-name-part><tp:taxon-name-part taxon-name-part-type="species" reg="pattonii">pattonii</tp:taxon-name-part></tp:taxon-name></italic> group male genitalia, lateral view. <bold>A</bold><italic><tp:taxon-name><tp:taxon-name-part taxon-name-part-type="genus" reg="Sphecomyia">Sphecomyia</tp:taxon-name-part><tp:taxon-name-part taxon-name-part-type="species" reg="dyari">dyari</tp:taxon-name-part></tp:taxon-name></italic><bold>B</bold><italic><tp:taxon-name><tp:taxon-name-part taxon-name-part-type="genus" reg="Sphecomyia">Sphecomyia</tp:taxon-name-part><tp:taxon-name-part taxon-name-part-type="species" reg="hoguei">hoguei</tp:taxon-name-part></tp:taxon-name></italic><bold>C</bold><italic><tp:taxon-name><tp:taxon-name-part taxon-name-part-type="genus" reg="Sphecomyia">Sphecomyia</tp:taxon-name-part><tp:taxon-name-part taxon-name-part-type="species" reg="cryptica">cryptica</tp:taxon-name-part></tp:taxon-name></italic><bold>D</bold><italic><tp:taxon-name><tp:taxon-name-part taxon-name-part-type="genus" reg="Sphecomyia">Sphecomyia</tp:taxon-name-part><tp:taxon-name-part taxon-name-part-type="species" reg="weismani">weismani</tp:taxon-name-part></tp:taxon-name></italic><bold>E</bold><italic><tp:taxon-name><tp:taxon-name-part taxon-name-part-type="genus" reg="Sphecomyia">Sphecomyia</tp:taxon-name-part><tp:taxon-name-part taxon-name-part-type="species" reg="oraria">oraria</tp:taxon-name-part></tp:taxon-name></italic><bold>F</bold><italic><tp:taxon-name><tp:taxon-name-part taxon-name-part-type="genus" reg="Sphecomyia">Sphecomyia</tp:taxon-name-part><tp:taxon-name-part taxon-name-part-type="species" reg="pattonii">pattonii</tp:taxon-name-part></tp:taxon-name></italic>.</p></caption><graphic xmlns:xlink="http://www.w3.org/1999/xlink" xlink:href="zookeys-836-015-g009.jpg" position="float" orientation="portrait" xlink:type="simple" id="oo_291717.jpg"/></fig><fig id="F26" position="float" orientation="portrait"><label>Figure 26.</label><caption><p><italic><tp:taxon-name><tp:taxon-name-part taxon-name-part-type="genus" reg="Sphecomyia">Sphecomyia</tp:taxon-name-part><tp:taxon-name-part taxon-name-part-type="species" reg="pattonii">pattonii</tp:taxon-name-part></tp:taxon-name></italic> group (cont.) and <italic><tp:taxon-name><tp:taxon-name-part taxon-name-part-type="genus" reg="Sphecomyia">Sphecomyia</tp:taxon-name-part><tp:taxon-name-part taxon-name-part-type="species" reg="metallica">metallica</tp:taxon-name-part></tp:taxon-name></italic> distribution.</p></caption><graphic xmlns:xlink="http://www.w3.org/1999/xlink" xlink:href="zookeys-836-015-g026.jpg" position="float" orientation="portrait" xlink:type="simple" id="oo_291734.jpg"/></fig></tp:treatment-sec></tp:taxon-treatment>
