# Supplementary material for: Revision of world Sphecomyia Latreille (Diptera, Syrphidae)
Source: Zookeys. 2019 Apr 8;836:15–79. doi: 10.3897/zookeys.836.30326 (PMC6477872; doi:10.3897/zookeys.836.30326)
Supplement: Supplementary material 1 [file zookeys-836-015-s001.xls]

## Sheet: 20190211_1549923710morankExport
SpecimenID	Region	Country	Province	Location	Latitude	Longitude	Min Elevation	Max Elevation	Collector	Depository	Start Day	Start Month	Start Date	End Day	End Month	End Year	Habitat	Life Stage	Family	Genus	Species	Sex	Type	Notes	Preservation	Subfamily	Author
CNC_Diptera224813	Palaearctic	Russia	Altai Republic	Teletskoye, Lake Area: Hilltop	51.8087	87.3377	894	894	J.H. Skevington	CNC	24	6	2013	24	6	2013		adult	Syrphidae	Sphecomyia	aino	female			pinned	Eristalinae	Stackelberg,1955
CNC_Diptera226730	Palaearctic	Russia	Altai Republic	Teletskoye, Lake Area: Hilltop	51.8087	87.3377	894	894	J.H. Skevington	CNC	25	6	2013	25	6	2013		adult	Syrphidae	Sphecomyia	aino	male			pinned	Eristalinae	Stackelberg,1955
CNC_Diptera226784	Palaearctic	Russia	Altai Republic	Teletskoye, Lake Area: Hilltop	51.8087	87.3377	894	894	J.H. Skevington	CNC	25	6	2013	25	6	2013		adult	Syrphidae	Sphecomyia	aino	male			pinned	Eristalinae	Stackelberg,1955
CNC_Diptera226828	Palaearctic	Russia	Altai Republic	Teletskoye, Lake Area: Hilltop	51.8087	87.3377	894	894	J.H. Skevington	CNC	26	6	2013	26	6	2013		adult	Syrphidae	Sphecomyia	aino	female			pinned	Eristalinae	Stackelberg,1955
CNC_Diptera226829	Palaearctic	Russia	Altai Republic	Teletskoye, Lake Area: Hilltop	51.8087	87.3377	894	894	J.H. Skevington	CNC	26	6	2013	26	6	2013		adult	Syrphidae	Sphecomyia	aino	female			pinned	Eristalinae	Stackelberg,1955
CNC_Diptera226865	Palaearctic	Russia	Altai Republic	Teletskoye, Lake Area: Hilltop	51.8087	87.3377	894	894	J.H. Skevington	CNC	26	6	2013	26	6	2013		adult	Syrphidae	Sphecomyia	aino	male			pinned	Eristalinae	Stackelberg,1955
CNC_Diptera226871	Palaearctic	Russia	Altai Republic	Teletskoye, Lake Area: Hilltop	51.8087	87.3377	894	894	J.H. Skevington	CNC	26	6	2013	26	6	2013		adult	Syrphidae	Sphecomyia	aino	male			pinned	Eristalinae	Stackelberg,1955
CNC_Diptera226876	Palaearctic	Russia	Altai Republic	Teletskoye, Lake Area: Hilltop	51.8087	87.3377	894	894	J.H. Skevington	CNC	26	6	2013	26	6	2013		adult	Syrphidae	Sphecomyia	aino	male			pinned	Eristalinae	Stackelberg,1955
CNC_Diptera226884	Palaearctic	Russia	Altai Republic	Teletskoye, Lake Area: Hilltop	51.8087	87.3377	894	894	J.H. Skevington	CNC	26	6	2013	26	6	2013		adult	Syrphidae	Sphecomyia	aino	male			pinned	Eristalinae	Stackelberg,1955
CNC_Diptera226920	Palaearctic	Russia	Altai Republic	Teletskoye, Lake Area: Hilltop	51.8087	87.3377	894	894	J.H. Skevington	CNC	26	6	2013	26	6	2013		adult	Syrphidae	Sphecomyia	aino	male			pinned	Eristalinae	Stackelberg,1955
CNC_Diptera229482	Palaearctic	Russia	Khabarovsk Kray	Tumnin Area, Hilltop	49.6679	139.98	850	850	J.H. Skevington	CNC	15	6	2013	15	6	2013		adult	Syrphidae	Sphecomyia	aino	male		Tumnin spelled “Tumin” on label	pinned	Eristalinae	Stackelberg,1955
CNC_Diptera229483	Palaearctic	Russia	Khabarovsk Kray	Tumnin Area, Hilltop	49.6679	139.98	850	850	J.H. Skevington	CNC	15	6	2013	15	6	2013		adult	Syrphidae	Sphecomyia	aino	male		Tumnin spelled “Tumin” on label	pinned	Eristalinae	Stackelberg,1955
CNC_Diptera229484	Palaearctic	Russia	Khabarovsk Kray	Tumnin Area, Hilltop	49.6679	139.98	850	850	J.H. Skevington	CNC	15	6	2013	15	6	2013		adult	Syrphidae	Sphecomyia	aino	male		Tumnin spelled “Tumin” on label	pinned	Eristalinae	Stackelberg,1955
CNC_Diptera229487	Palaearctic	Russia	Khabarovsk Kray	Tumnin Area, Hilltop	49.6679	139.98	850	850	J.H. Skevington	CNC	15	6	2013	15	6	2013		adult	Syrphidae	Sphecomyia	aino			Tumnin spelled “Tumin” on label	pinned	Eristalinae	Stackelberg,1955
CNC_Diptera229488	Palaearctic	Russia	Khabarovsk Kray	Tumnin Area, Hilltop	49.6679	139.98	850	850	J.H. Skevington	CNC	15	6	2013	15	6	2013		adult	Syrphidae	Sphecomyia	aino			Tumnin spelled “Tumin” on label	pinned	Eristalinae	Stackelberg,1955
CNC_Diptera229489	Palaearctic	Russia	Khabarovsk Kray	Tumnin Area, Hilltop	49.6679	139.98	850	850	J.H. Skevington	CNC	15	6	2013	15	6	2013		adult	Syrphidae	Sphecomyia	aino			Tumnin spelled “Tumin” on label	pinned	Eristalinae	Stackelberg,1955
CNC_Diptera229490	Palaearctic	Russia	Khabarovsk Kray	Tumnin Area, Hilltop	49.6679	139.98	850	850	J.H. Skevington	CNC	15	6	2013	15	6	2013		adult	Syrphidae	Sphecomyia	aino			Tumnin spelled “Tumin” on label	pinned	Eristalinae	Stackelberg,1955
Jeff_Skevington_Specimen30014	Palaearctic	Russia	Khabarovsk Kray	Tumnin Area, Hilltop	49.6679	139.98	850	850	J.H. Skevington	CNC	15	6	2013	15	6	2013		adult	Syrphidae	Sphecomyia	aino	male		Tumnin spelled “Tumin” on label Only legs in tissue collection, preserved in 100% ethanol	ethyl alcohol(100%)	Eristalinae	Stackelberg,1955
USNM_ENT01261480	Palaearctic	Russia	Khabarovsk Kray	xp. Miaochan	50.8082	136.397	1000	1000	D. Gritskeivic	USNM	17	7	1994	17	7	1994		adult	Syrphidae	Sphecomyia	aino	female			pinned	Eristalinae	Stackelberg,1955
USNM_ENT01261482	Palaearctic	Russia	Khabarovsk Kray	xp. Miaochan	50.8082	136.397	1000	1000	D. Gritskeivic	USNM	17	7	1994	17	7	1994		adult	Syrphidae	Sphecomyia	aino	female			pinned	Eristalinae	Stackelberg,1955
CNC467541	Palaearctic	Russia	Kostroma Oblast	20km S of Khabarovsk City, Bychikha	48.3	134.821			V. A. Mutin	CNC	2	6	2015	2	6	2015	Crataegus maximowichi	adult	Syrphidae	Sphecomyia	aino	male			ethyl alcohol(100%)	Eristalinae	Stackelberg,1955
USNM_ENT01261481	Palaearctic	Russia	Primor'ye Kray	okp. Pivaniy	44.0373	133.881			V. Moutine	USNM	7	6	1991	7	6	1991		adult	Syrphidae	Sphecomyia	aino	male		Label translated from russian	pinned	Eristalinae	Stackelberg,1955
KMM2001	Palaearctic	Russia	Sakhalin	Saghalien [Sakhalin] Central Expt. Sta.	50.7909	142.869				ZISP	24	7	1933	24	7	1933		adult	Syrphidae	Sphecomyia	aino	female	Holotype	Unique # not on pin	pinned	Eristalinae	Stackelberg,1955
KMM0730	Palaearctic	Russia	Siberia	Siberian Far East, Khabarovski Kray, Tumnin sanatorium	49.6681	139.98	850	850	J.H. Skevington	RMNH	15	6	2013	15	6	2013	hilltop	adult	Syrphidae	Sphecomyia	aino	male		From J van Steenis to Kevin Moran loan 2016-A040	pinned	Eristalinae	Stackelberg,1955
CNC_Diptera2199	Nearctic	Canada	Alberta	Waterton Lakes National Park	49.0833	-113.85	1300	1300	W.R.M. Mason	CNC	17	6	1980	17	6	1980		adult	Syrphidae	Sphecomyia	brevicornis	female			pinned	Eristalinae	Osten Sacken,1877
CNC_Diptera46960	Nearctic	Canada	British Columbia	Robson	49.33	-117.68			H.R. Foxlee	CNC	3	5	1947	3	5	1947		adult	Syrphidae	Sphecomyia	brevicornis	male			pinned	Eristalinae	Osten Sacken,1877
CNC_Diptera46961	Nearctic	Canada	British Columbia	Robson	49.33	-117.68			H.R. Foxlee	CNC	15	5	1952	15	5	1952		adult	Syrphidae	Sphecomyia	brevicornis	male			pinned	Eristalinae	Osten Sacken,1877
CNC_Diptera46962	Nearctic	Canada	British Columbia	Duncan	48.7787	-123.708				CNC	10	5	1908	10	5	1908		adult	Syrphidae	Sphecomyia	brevicornis	male			pinned	Eristalinae	Osten Sacken,1877
CNC_Diptera46963	Nearctic	Canada	British Columbia	Victoria	48.43	-123.37			W. Downes	CNC	6	5	1919	6	5	1919		adult	Syrphidae	Sphecomyia	brevicornis	male			pinned	Eristalinae	Osten Sacken,1877
CNC_Diptera46964	Nearctic	Canada	British Columbia	Lillooet	50.6868	-121.938			W.B. Anderson	CNC	19	5	1918	19	5	1918		adult	Syrphidae	Sphecomyia	brevicornis	male			pinned	Eristalinae	Osten Sacken,1877
CNC_Diptera46970	Nearctic	Canada	British Columbia	Robson	49.33	-117.68			H.R. Foxlee	CNC	3	5	1947	3	5	1947		adult	Syrphidae	Sphecomyia	brevicornis	female		copulation	pinned	Eristalinae	Osten Sacken,1877
CNC_Diptera46971	Nearctic	Canada	British Columbia	Robson	49.33	-117.68			H.R. Foxlee	CNC	10	5	1947	10	5	1947		adult	Syrphidae	Sphecomyia	brevicornis	female			pinned	Eristalinae	Osten Sacken,1877
CNC_Diptera46972	Nearctic	Canada	British Columbia	Trinity Valley	50.4167	-118.933			L.A. Kelton	CNC	21	5	1959	21	5	1959		adult	Syrphidae	Sphecomyia	brevicornis	female			pinned	Eristalinae	Osten Sacken,1877
CNC_Diptera46973	Nearctic	Canada	British Columbia	Duncan	48.7787	-123.708				CNC	10	5	1908	10	5	1908		adult	Syrphidae	Sphecomyia	brevicornis	female			pinned	Eristalinae	Osten Sacken,1877
CNC_Diptera47028	Nearctic	Canada	British Columbia	Robson	49.33	-117.68			H.R. Foxlee	CNC	4	5	1952	4	5	1952		adult	Syrphidae	Sphecomyia	brevicornis	male			pinned	Eristalinae	Osten Sacken,1877
CNC_Diptera47053	Nearctic	Canada	British Columbia	Robson	49.33	-117.68			J.M.V. Brink	CNC	25	6	1964	25	6	1964		adult	Syrphidae	Sphecomyia	brevicornis	male			pinned	Eristalinae	Osten Sacken,1877
CNC_Diptera47054	Nearctic	Canada	British Columbia	Robson	49.33	-117.68			J.M.V. Brink	CNC	25	6	1964	25	6	1964		adult	Syrphidae	Sphecomyia	brevicornis	male			pinned	Eristalinae	Osten Sacken,1877
CNC_Diptera47055	Nearctic	Canada	British Columbia	Robson	49.33	-117.68			J.M.V. Brink	CNC	25	6	1964	25	6	1964		adult	Syrphidae	Sphecomyia	brevicornis	male			pinned	Eristalinae	Osten Sacken,1877
CNC_Diptera47069	Nearctic	Canada	British Columbia	Salmon Arm	50.7001	-119.284			E.R. Buckell	CNC	27	5	1944	27	5	1944		adult	Syrphidae	Sphecomyia	brevicornis	female			pinned	Eristalinae	Osten Sacken,1877
ENT013-004396	Nearctic	Canada	British Columbia	Merritt; roadside	49.9361	-120.905	967	967	C. & D. Copley, J. Heron, H. Gartner	RBCM	15	6	2013	15	6	2013		adult	Syrphidae	Sphecomyia	brevicornis	male			pinned	Eristalinae	Osten Sacken,1877
KMM0745	Nearctic	Canada	British Columbia	Robson	49.33	-117.68			H.R. Foxlee	UBCZ	26	5	1954	26	5	1954		adult	Syrphidae	Sphecomyia	brevicornis	male+female			pinned	Eristalinae	Osten Sacken,1877
KMM0746	Nearctic	Canada	British Columbia	Robson	49.33	-117.68			H.R. Foxlee	UBCZ	19	5	1954	19	5	1954		adult	Syrphidae	Sphecomyia	brevicornis	male			pinned	Eristalinae	Osten Sacken,1877
KMM0747	Nearctic	Canada	British Columbia	Robson	49.33	-117.68			H.R. Foxlee	UBCZ	27	5	1955	27	5	1955		adult	Syrphidae	Sphecomyia	brevicornis	male			pinned	Eristalinae	Osten Sacken,1877
KMM0748	Nearctic	Canada	British Columbia	Robson	49.33	-117.68			H.R. Foxlee	UBCZ	9	6	1956	9	6	1956		adult	Syrphidae	Sphecomyia	brevicornis	male			pinned	Eristalinae	Osten Sacken,1877
KMM0749	Nearctic	Canada	British Columbia	Red Mount	49.2174	-122.331			J. Shepard	UBCZ	13	6	1967	13	6	1967		adult	Syrphidae	Sphecomyia	brevicornis	male			pinned	Eristalinae	Osten Sacken,1877
KMM0750	Nearctic	Canada	British Columbia	Robson	49.33	-117.68			H.R. Foxlee	UBCZ	27	5	1956	27	5	1956		adult	Syrphidae	Sphecomyia	brevicornis	male			pinned	Eristalinae	Osten Sacken,1877
KMM0751	Nearctic	Canada	British Columbia	Robson	49.33	-117.68			H.R. Foxlee	UBCZ	25	6	1953	25	6	1953		adult	Syrphidae	Sphecomyia	brevicornis	female			pinned	Eristalinae	Osten Sacken,1877
KMM0752	Nearctic	Canada	British Columbia	Robson	49.33	-117.68			H.R. Foxlee	UBCZ	17	6	1956	17	6	1956		adult	Syrphidae	Sphecomyia	brevicornis	male			pinned	Eristalinae	Osten Sacken,1877
KMM0753	Nearctic	Canada	British Columbia	Red Mount	49.2174	-122.331			J. Shepard	UBCZ	13	6	1967	13	6	1967		adult	Syrphidae	Sphecomyia	brevicornis	male			pinned	Eristalinae	Osten Sacken,1877
KMM0754	Nearctic	Canada	British Columbia	Robson	49.33	-117.68			H.R. Foxlee	UBCZ	14	5	1965	14	5	1965		adult	Syrphidae	Sphecomyia	brevicornis	male		ex H.R. Foxlee Collection U.B.C. 1971	pinned	Eristalinae	Osten Sacken,1877
KMM0755	Nearctic	Canada	British Columbia	Robson	49.33	-117.68			H.R. Foxlee	UBCZ	26	5	1962	26	5	1962		adult	Syrphidae	Sphecomyia	brevicornis	male			pinned	Eristalinae	Osten Sacken,1877
CNC_Diptera143012	Nearctic	U.S.A.	California	El Dorado Co., Pollock Pines	38.7569	-120.575			K.W. Tucker	CNC	25	6	1948	25	6	1948		adult	Syrphidae	Sphecomyia	brevicornis	female		Frank M. Hull Collection 1973	pinned	Eristalinae	Osten Sacken,1877
CNC_Diptera143028	Nearctic	U.S.A.	California	El Dorado Co., Pollock Pines	38.7569	-120.575			R.C. Bechtel	CNC	3	5	1952	3	5	1952		adult	Syrphidae	Sphecomyia	brevicornis	female		Frank M. Hull 1981 Date was unclear n.sp?	pinned	Eristalinae	Osten Sacken,1877
EMEC368703	Nearctic	U.S.A.	California	Mendocino Co., NCCRP, 3 mi. N Branscomb	39.6464	-123.447	427	427	E.I. Schlinger	EMEC	18	5	1984	21	5	1984		adult	Syrphidae	Sphecomyia	brevicornis	female			pinned	Eristalinae	Osten Sacken,1877
EMEC371291	Nearctic	U.S.A.	California	Humboldt Co., 4 mi. E Shelter Cove	40.0883	-124.061			J. Chemsak	EMEC	21	5	1976	22	5	1976		adult	Syrphidae	Sphecomyia	brevicornis	female			pinned	Eristalinae	Osten Sacken,1877
EMEC371297	Nearctic	U.S.A.	California	Mendocino Co., NCCRP, 3 mi. N Branscomb	39.6464	-123.447	427	427	E.I. Schlinger	EMEC	18	5	1984	21	5	1984		adult	Syrphidae	Sphecomyia	brevicornis	male			pinned	Eristalinae	Osten Sacken,1877
EMEC371307	Nearctic	U.S.A.	California	El Dorado Co., Echo Lake	38.8339	-120.042	2256	2256	W. Middlekauff	EMEC	1	7	1981	1	7	1981		adult	Syrphidae	Sphecomyia	brevicornis	female			pinned	Eristalinae	Osten Sacken,1877
EMEC371311	Nearctic	U.S.A.	California	Mendocino Co., NCCRP, 3 mi. N Branscomb	39.6464	-123.447	427	427	E.I. Schlinger	EMEC	20	5	1985	24	5	1985		adult	Syrphidae	Sphecomyia	brevicornis	male			pinned	Eristalinae	Osten Sacken,1877
EMEC371317	Nearctic	U.S.A.	California	Shasta Co., 15 mi. S McCloud, McCloud River Preserve	41.0328	-122.15			A.E. Hajek	EMEC	0	6	1975	0	6	1975		adult	Syrphidae	Sphecomyia	brevicornis	female		Univ. Calif. Insect Survey Specimen 221649	pinned	Eristalinae	Osten Sacken,1877
Jeff_Skevington_Specimen45149	Nearctic	U.S.A.	California	Trinity Co., Horseshoe Lake	40.9945	-122.91	2011	2011	T. Griswold	CAS	5	7	1972	5	7	1972		adult	Syrphidae	Sphecomyia	brevicornis	male			pinned	Eristalinae	Osten Sacken,1877
KMM0734	Nearctic	U.S.A.	California	Walnut Creek	37.9103	-122.065				WSU	0	0	0	0	0	0	9-bark	adult	Syrphidae	Sphecomyia	brevicornis	male			pinned	Eristalinae	Osten Sacken,1877
KMM0743	Nearctic	U.S.A.	California	Modoc Co., Davis Creek	41.7332	-120.371			C.R. Smith	UCDC	28	8	1968	28	8	1968		adult	Syrphidae	Sphecomyia	brevicornis	female			pinned	Eristalinae	Osten Sacken,1877
KMM0744	Nearctic	U.S.A.	California	Nevada Co., Sagehen Creek nr. Hobart Mills	39.4339	-120.255	2743	2743	S.K. Ault	UCDC	27	6	1972	27	6	1972		adult	Syrphidae	Sphecomyia	brevicornis	male			pinned	Eristalinae	Osten Sacken,1877
KMM1323	Nearctic	U.S.A.	California	Plumas Co., Meadow Valley	39.9311	-121.065				CAS	13	6	1924	24	8	1936		adult	Syrphidae	Sphecomyia	brevicornis	female			pinned	Eristalinae	Osten Sacken,1877
KMM1328	Nearctic	U.S.A.	California	Alpine Co., West Fork Carson River, Snowshoe Springs campground	38.7697	-119.933	2011	2011	P. H. Arnaud & M. Arnaud	CAS	20	6	1971	20	6	1971		adult	Syrphidae	Sphecomyia	brevicornis	female			pinned	Eristalinae	Osten Sacken,1877
KMM1329	Nearctic	U.S.A.	California	Marin Co., Mill Valley, Blithedale Ridge, Lee Street	38.7697	-119.933	110	110	P. H. Arnaud	CAS	19	4	1971	23	4	1971		adult	Syrphidae	Sphecomyia	brevicornis	female			pinned	Eristalinae	Osten Sacken,1877
KMM1330	Nearctic	U.S.A.	California	Redwood Regional Park	37.8139	-122.166			C. D. Macneill	CAS	4	5	1954	4	5	1954		adult	Syrphidae	Sphecomyia	brevicornis	male			pinned	Eristalinae	Osten Sacken,1877
USNM_ENT1028971	Nearctic	U.S.A.	California	El Dorado Co., Mormon Emigrant Trail at Hwy. 88	38.6281	-120.221			L.G. Lezark	USNM	29	6	1986	29	6	1986	Ceanothus	adult	Syrphidae	Sphecomyia	brevicornis	male			pinned	Eristalinae	Osten Sacken,1877
USNM_ENT1028993	Nearctic	U.S.A.	California	El Dorado Co., Leavitt Meadows	38.6281	-120.221			J.W. MacSwain	USNM	26	6	1951	26	6	1951	Ceanothus	adult	Syrphidae	Sphecomyia	brevicornis	female			pinned	Eristalinae	Osten Sacken,1877
USNM_ENT248489	Nearctic	U.S.A.	California	Yosemite National Park	37.7399	-119.591			E.C. Van Dyke	USNM	10	6	1972	10	6	1972		adult	Syrphidae	Sphecomyia	brevicornis	female			pinned	Eristalinae	Osten Sacken,1877
KMM2002	Nearctic	U.S.A.	California	Webber Lake, Sierra Oounty	39.4906	-120.413			Osten Sacken	MCZ	27	7		27	7			adult	Syrphidae	Sphecomyia	brevicornis	male	Holotype	Unique # not on pin	pinned	Eristalinae	Osten Sacken,1877
CNC_Diptera245569	Nearctic	U.S.A.	Idaho	Moscow Mountain	46.8028	-116.869			F.R. Cole	CNC	23	6	1919	23	6	1919		adult	Syrphidae	Sphecomyia	brevicornis	male		Frank M. Hull Collection C.N.C. 1973	pinned	Eristalinae	Osten Sacken,1877
CNC_Diptera46966	Nearctic	U.S.A.	Idaho	Moscow Mountain	46.8028	-116.869			F.R. Cole	CNC	23	6	1919	23	6	1919		adult	Syrphidae	Sphecomyia	brevicornis	male			pinned	Eristalinae	Osten Sacken,1877
CNC_Diptera46967	Nearctic	U.S.A.	Idaho	Moscow Mountain	46.8028	-116.869				CNC	24	7	0	24	7	0		adult	Syrphidae	Sphecomyia	brevicornis	male		Frank M. Hull Collection C.N.C. 1973	pinned	Eristalinae	Osten Sacken,1877
CNC_Diptera46968	Nearctic	U.S.A.	Idaho	Moscow Mountain	46.8028	-116.869			R.C. Shannon	CNC	10	7	1920	10	7	1920		adult	Syrphidae	Sphecomyia	brevicornis	male		Frank M. Hull Collection C.N.C. 1973	pinned	Eristalinae	Osten Sacken,1877
INHS_Insect_Collection776991	Nearctic	U.S.A.	Idaho	Moscow Mountain	46.8028	-116.869				INHS	2	7	1911	2	7	1911		adult	Syrphidae	Sphecomyia	brevicornis	male			pinned	Eristalinae	Osten Sacken,1877
INHS_Insect_Collection776992	Nearctic	U.S.A.	Idaho	Moscow Mountain	46.8028	-116.869				INHS	8	7	1911	8	7	1911		adult	Syrphidae	Sphecomyia	brevicornis	male			pinned	Eristalinae	Osten Sacken,1877
KMM0735	Nearctic	U.S.A.	Idaho	Moscow Mountain	46.8028	-116.869			R. Sanders	WSU	29	6	1948	29	6	1948		adult	Syrphidae	Sphecomyia	brevicornis	female			pinned	Eristalinae	Osten Sacken,1877
KMM0736	Nearctic	U.S.A.	Idaho	Moscow Mountain	46.8028	-116.869			R.W. Dawson	WSU	8	6	1965	8	6	1965		adult	Syrphidae	Sphecomyia	brevicornis	male			pinned	Eristalinae	Osten Sacken,1877
KMM0737	Nearctic	U.S.A.	Idaho	Moscow Mountain	46.8028	-116.869			A. Spuler	WSU	28	6	1919	28	6	1919		adult	Syrphidae	Sphecomyia	brevicornis	male			pinned	Eristalinae	Osten Sacken,1877
KMM0738	Nearctic	U.S.A.	Idaho	Moscow Mountain	46.8028	-116.869			A. Spuler	WSU	28	6	1919	28	6	1919		adult	Syrphidae	Sphecomyia	brevicornis	male			pinned	Eristalinae	Osten Sacken,1877
KMM0756	Nearctic	U.S.A.	Idaho	Moscow Mountain	46.8028	-116.869			A.L. Melander	SEMC	17	6	1918	17	6	1918		adult	Syrphidae	Sphecomyia	brevicornis	male			pinned	Eristalinae	Osten Sacken,1877
KMM0757	Nearctic	U.S.A.	Idaho	Moscow Mountain	46.8028	-116.869			A.L. Melander	SEMC	20	7	1920	20	7	1920		adult	Syrphidae	Sphecomyia	brevicornis	male			pinned	Eristalinae	Osten Sacken,1877
KMM0758	Nearctic	U.S.A.	Idaho	Moscow Mountain	46.8028	-116.869			A.L. Melander	SEMC	9	7	1920	9	7	1920		adult	Syrphidae	Sphecomyia	brevicornis	male			pinned	Eristalinae	Osten Sacken,1877
KMM0759	Nearctic	U.S.A.	Idaho	Moscow Mountain	46.8028	-116.869			A.L. Melander	SEMC	9	7	1920	9	7	1920		adult	Syrphidae	Sphecomyia	brevicornis	male			pinned	Eristalinae	Osten Sacken,1877
USNM_ENT1028960	Nearctic	U.S.A.	Idaho	Moscow Mountain	46.8028	-116.869			J.M. Aldrich	USNM	20	6	1919	20	6	1919		adult	Syrphidae	Sphecomyia	brevicornis	male			pinned	Eristalinae	Osten Sacken,1877
USNM_ENT1028961	Nearctic	U.S.A.	Idaho	Moscow Mountain	46.8028	-116.869			A.L. Melander	USNM	7	6	1918	7	6	1918		adult	Syrphidae	Sphecomyia	brevicornis	male			pinned	Eristalinae	Osten Sacken,1877
USNM_ENT1028962	Nearctic	U.S.A.	Idaho	Moscow Mountain	46.8028	-116.869			J.M. Aldrich	USNM	17	6	1904	17	6	1904		adult	Syrphidae	Sphecomyia	brevicornis	male			pinned	Eristalinae	Osten Sacken,1877
USNM_ENT1028965	Nearctic	U.S.A.	Idaho	Moscow Mountain	46.8028	-116.869			A.L. Melander	USNM	17	6	1918	17	6	1918		adult	Syrphidae	Sphecomyia	brevicornis	male			pinned	Eristalinae	Osten Sacken,1877
USNM_ENT1028966	Nearctic	U.S.A.	Idaho	Moscow Mountain	46.8028	-116.869			A.L. Melander	USNM	7	7	1918	7	7	1918		adult	Syrphidae	Sphecomyia	brevicornis	male			pinned	Eristalinae	Osten Sacken,1877
USNM_ENT1028967	Nearctic	U.S.A.	Idaho	Moscow Mountain	46.8028	-116.869				USNM	4	7	1911	4	7	1911		adult	Syrphidae	Sphecomyia	brevicornis	male			pinned	Eristalinae	Osten Sacken,1877
USNM_ENT1028968	Nearctic	U.S.A.	Idaho	Moscow Mountain	46.8028	-116.869			A.L. Melander	USNM	17	6	1918	17	6	1918		adult	Syrphidae	Sphecomyia	brevicornis	male			pinned	Eristalinae	Osten Sacken,1877
USNM_ENT1028969	Nearctic	U.S.A.	Idaho	Moscow Mountain	46.8028	-116.869			A.L. Melander	USNM	7	6	1918	7	6	1918		adult	Syrphidae	Sphecomyia	brevicornis	male			pinned	Eristalinae	Osten Sacken,1877
USNM_ENT1028976	Nearctic	U.S.A.	Idaho	Bonner Co., Priest River Experimental Forest	48.3122	-116.861			D.C. Ferguson	USNM	16	6	1979	16	6	1979		adult	Syrphidae	Sphecomyia	brevicornis	female			pinned	Eristalinae	Osten Sacken,1877
USNM_ENT1028979	Nearctic	U.S.A.	Idaho	Bonner Co., Priest River Experimental Forest	48.3122	-116.861			D.C. Ferguson	USNM	16	6	1979	16	6	1979		adult	Syrphidae	Sphecomyia	brevicornis	male			pinned	Eristalinae	Osten Sacken,1877
USNM_ENT1028980	Nearctic	U.S.A.	Idaho	Moscow Mountain	46.8028	-116.869			A.L. Melander	USNM	17	6	1918	17	6	1918		adult	Syrphidae	Sphecomyia	brevicornis	male			pinned	Eristalinae	Osten Sacken,1877
USNM_ENT1028982	Nearctic	U.S.A.	Idaho	Moscow Mountain	46.8028	-116.869			A.L. Melander	USNM	17	6	1918	17	6	1918		adult	Syrphidae	Sphecomyia	brevicornis	male			pinned	Eristalinae	Osten Sacken,1877
USNM_ENT1028984	Nearctic	U.S.A.	Idaho	Moscow Mountain	46.8028	-116.869			A.L. Melander	USNM	17	6	1918	17	6	1918		adult	Syrphidae	Sphecomyia	brevicornis	male			pinned	Eristalinae	Osten Sacken,1877
USNM_ENT1028995	Nearctic	U.S.A.	Idaho	Moscow Mountain	46.8028	-116.869			A.L. Melander	USNM	17	6	1918	17	6	1918		adult	Syrphidae	Sphecomyia	brevicornis	male			pinned	Eristalinae	Osten Sacken,1877
USNM_ENT1028997	Nearctic	U.S.A.	Idaho	Moscow Mountain	46.8028	-116.869				USNM	4	7	1911	4	7	1911		adult	Syrphidae	Sphecomyia	brevicornis	male			pinned	Eristalinae	Osten Sacken,1877
USNM_ENT1071327	Nearctic	U.S.A.	Idaho	Moscow Mountain	46.8028	-116.869				USNM	2	7	1911	2	7	1911		adult	Syrphidae	Sphecomyia	brevicornis	male			pinned	Eristalinae	Osten Sacken,1877
USNM_ENT1071345	Nearctic	U.S.A.	Idaho	Moscow Mountain	46.8028	-116.869			J.M. Aldrich	USNM	24	6	0	24	6	0		adult	Syrphidae	Sphecomyia	brevicornis	male			pinned	Eristalinae	Osten Sacken,1877
USNM_ENT1071352	Nearctic	U.S.A.	Idaho	Moscow Mountain	46.8028	-116.869			J.M. Aldrich	USNM	24	6	0	24	6	0		adult	Syrphidae	Sphecomyia	brevicornis	male			pinned	Eristalinae	Osten Sacken,1877
USNM_ENT1071379	Nearctic	U.S.A.	Idaho	Moscow Mountain	46.8028	-116.869				USNM	13	7	1907	13	7	1907		adult	Syrphidae	Sphecomyia	brevicornis	male			pinned	Eristalinae	Osten Sacken,1877
USNM_ENT1071394	Nearctic	U.S.A.	Idaho	Moscow Mountain	46.8028	-116.869				USNM	2	7	1911	2	7	1911		adult	Syrphidae	Sphecomyia	brevicornis	male			pinned	Eristalinae	Osten Sacken,1877
USNM_ENT1071426	Nearctic	U.S.A.	Idaho	Moscow Mountain	46.8028	-116.869				USNM	2	7	1911	2	7	1911		adult	Syrphidae	Sphecomyia	brevicornis	male			pinned	Eristalinae	Osten Sacken,1877
USNM_ENT1071427	Nearctic	U.S.A.	Idaho	Moscow Mountain	46.8028	-116.869				USNM	2	7	1911	2	7	1911		adult	Syrphidae	Sphecomyia	brevicornis	male			pinned	Eristalinae	Osten Sacken,1877
USNM_ENT1071431	Nearctic	U.S.A.	Idaho	Moscow Mountain	46.8028	-116.869				USNM	13	7	1907	13	7	1907		adult	Syrphidae	Sphecomyia	brevicornis	male			pinned	Eristalinae	Osten Sacken,1877
USNM_ENT1071466	Nearctic	U.S.A.	Idaho	Moscow Mountain	46.8028	-116.869				USNM	4	7	1911	4	7	1911		adult	Syrphidae	Sphecomyia	brevicornis	male			pinned	Eristalinae	Osten Sacken,1877
USNM_ENT1071472	Nearctic	U.S.A.	Idaho	Moscow Mountain	46.8028	-116.869			J.M. Aldrich	USNM	24	6	0	24	6	0		adult	Syrphidae	Sphecomyia	brevicornis	male			pinned	Eristalinae	Osten Sacken,1877
USNM_ENT1071481	Nearctic	U.S.A.	Idaho	Moscow Mountain	46.8028	-116.869				USNM	17	6	1904	17	6	1904		adult	Syrphidae	Sphecomyia	brevicornis	male			pinned	Eristalinae	Osten Sacken,1877
USNM_ENT248490	Nearctic	U.S.A.	Idaho	Moscow Mountain	46.8028	-116.869			A.L. Melander	USNM	17	6	1918	17	6	1918		adult	Syrphidae	Sphecomyia	brevicornis	male			pinned	Eristalinae	Osten Sacken,1877
USNM_ENT248568	Nearctic	U.S.A.	Idaho	Moscow Mountain	46.8028	-116.869			A.L. Melander	USNM	29	6	1918	29	6	1918		adult	Syrphidae	Sphecomyia	brevicornis	male			pinned	Eristalinae	Osten Sacken,1877
KMM1321	Nearctic	U.S.A.	Montana	2 Medicine Lagoon, Glacier National Park	48.4856	-113.369			E.C. Van Dyke	CAS	7	6	1938	7	6	1938		adult	Syrphidae	Sphecomyia	brevicornis	male			pinned	Eristalinae	Osten Sacken,1877
LACMENT329897	Nearctic	U.S.A.	Nevada	Washoe Co., Little Valley	39.1981	-119.908			R. W. Rust	LACM	3	6	1979	3	6	1979	Phacella	adult	Syrphidae	Sphecomyia	brevicornis	female			pinned	Eristalinae	Osten Sacken,1877
CNC_Diptera46965	Nearctic	U.S.A.	Oregon	South Fork Umpqua River, 14 mi. N of Tiller	43.0505	-122.717			D.P. Frechin	CNC	1	6	1948	5	6	1948		adult	Syrphidae	Sphecomyia	brevicornis	male			pinned	Eristalinae	Osten Sacken,1877
EMEC368700	Nearctic	U.S.A.	Oregon	Jackson Co., Mount Ashland	42.08	-122.718	2073	2073	J. Powell	EMEC	26	7	1966	26	7	1966		adult	Syrphidae	Sphecomyia	brevicornis	male			pinned	Eristalinae	Osten Sacken,1877
KMM0740	Nearctic	U.S.A.	Oregon	Baker Co., Upper Goose Creek, 34mi. SE Union	44.9164	-117.414	1267	1267	E.J. Davis	WSU	29	6	1975	5	7	1975		adult	Syrphidae	Sphecomyia	brevicornis	male		Malaise baited with CO2	pinned	Eristalinae	Osten Sacken,1877
KMM0741	Nearctic	U.S.A.	Oregon	Union Co., Ladd Canyon, 14 mi. S La Grande	45.2131	-118.027	1304	1304	E.J. Davis	WSU	6	7	1975	12	7	1975		adult	Syrphidae	Sphecomyia	brevicornis	male		Malaise baited with CO2	pinned	Eristalinae	Osten Sacken,1877
KMM0742	Nearctic	U.S.A.	Oregon	Union Co., Grande Ronde River, Hilgard Junction State Park, I-84 junction Hwy 244	45.3432	-118.24			B. Kondratieff	CSU	22	5	2013	22	5	2013		adult	Syrphidae	Sphecomyia	brevicornis	female			pinned	Eristalinae	Osten Sacken,1877
KMM1320	Nearctic	U.S.A.	Oregon	Harney Co., Steen Mountains	42.6365	-118.578			E.C. Van Dyke	CAS	24	6	1922	24	6	1922		adult	Syrphidae	Sphecomyia	brevicornis	female			pinned	Eristalinae	Osten Sacken,1877
KMM1322	Nearctic	U.S.A.	Oregon	Mount Hood	45.5389	-121.568	1372	1372	E. VanDyke	CAS	22	6	1925	22	6	1925			Syrphidae	Sphecomyia	brevicornis	male				Eristalinae	Osten Sacken,1877
USNM_ENT1028991	Nearctic	U.S.A.	Oregon	Union Co., Blue Mountains	45.4989	-117.999				USNM	10	7	1896	10	7	1896		adult	Syrphidae	Sphecomyia	brevicornis	male			pinned	Eristalinae	Osten Sacken,1877
CNC_Diptera245570	Nearctic	U.S.A.	Washington	Blue Mountains	46.17	-117.705				CNC	15	7	1896	15	7	1896		adult	Syrphidae	Sphecomyia	brevicornis	male		Frank M. Hull Collection C.N.C. 1973; Geocoded March 2016	pinned	Eristalinae	Osten Sacken,1877
KMM0731	Nearctic	U.S.A.	Washington	Yakima Co., Mud Lake	48.2789	-117.655			C. Smithhisler	WSU	8	5	2001	8	5	2001	trap over Oregon Grape	adult	Syrphidae	Sphecomyia	brevicornis	male			pinned	Eristalinae	Osten Sacken,1877
KMM0732	Nearctic	U.S.A.	Washington	Yakima Co., Mud Lake	48.2789	-117.655			C. Smithhisler	WSU	8	5	2001	8	5	2001	trap over Oregon Grape	adult	Syrphidae	Sphecomyia	brevicornis	male			pinned	Eristalinae	Osten Sacken,1877
KMM0733	Nearctic	U.S.A.	Washington	Deer Lake, 13 airline mi. SE Chewlah, Stevens Co.	48.2758	-117.74			M.T. James	WSU	18	6	1977	18	6	1977		adult	Syrphidae	Sphecomyia	brevicornis	female			pinned	Eristalinae	Osten Sacken,1877
KMM0739	Nearctic	U.S.A.	Washington	Okanogan Co., 5 mi. E Wauconda Route 30	48.7075	-119.122			W.J. Turner & W.B. Garnett	WSU	7	7	1972	7	7	1972		adult	Syrphidae	Sphecomyia	brevicornis	female		malaise trap with dry ice	pinned	Eristalinae	Osten Sacken,1877
CNC_Diptera46974	Nearctic	Canada	British Columbia	32 mi. SW Terrace	54.1941	-129.14			G.E. Shewell	CNC	8	6	1960	8	6	1960		adult	Syrphidae	Sphecomyia	columbiana	male	paratype	flowers	pinned	Eristalinae	Vockeroth,1965
CNC_Diptera46975	Nearctic	Canada	British Columbia	32 mi. SW Terrace	54.1941	-129.14			G.E. Shewell	CNC	8	6	1960	8	6	1960		adult	Syrphidae	Sphecomyia	columbiana	male	paratype	flowers	pinned	Eristalinae	Vockeroth,1965
CNC_Diptera46976	Nearctic	Canada	British Columbia	Shames, 18 mi. SW Terrace	54.4096	-128.935			J.G. Chillcott	CNC	23	6	1960	23	6	1960		adult	Syrphidae	Sphecomyia	columbiana	male	paratype		pinned	Eristalinae	Vockeroth,1965
CNC_Diptera46977	Nearctic	Canada	British Columbia	32 mi. SW Terrace	54.1941	-129.14			G.E. Shewell	CNC	8	6	1960	8	6	1960		adult	Syrphidae	Sphecomyia	columbiana	male	paratype	flowers	pinned	Eristalinae	Vockeroth,1965
CNC_Diptera46978	Nearctic	Canada	British Columbia	32 mi. SW Terrace	54.1941	-129.14	31	31	W.W. Moss	CNC	11	6	1960	11	6	1960		adult	Syrphidae	Sphecomyia	columbiana	male	paratype	flowers	pinned	Eristalinae	Vockeroth,1965
CNC_Diptera46979	Nearctic	Canada	British Columbia	32 mi. SW Terrace	54.1941	-129.14	15	15	R. Pilfrey	CNC	6	6	1960	6	6	1960		adult	Syrphidae	Sphecomyia	columbiana	female	paratype		pinned	Eristalinae	Vockeroth,1965
CNC_Diptera46980	Nearctic	Canada	British Columbia	32 mi. SW Terrace	54.1941	-129.14			J.G. Chillcott	CNC	11	6	1960	11	6	1960		adult	Syrphidae	Sphecomyia	columbiana	female	paratype		pinned	Eristalinae	Vockeroth,1965
CNC_Diptera46981	Nearctic	Canada	British Columbia	32 mi. SW Terrace	54.1941	-129.14			G.E. Shewell	CNC	8	6	1960	8	6	1960		adult	Syrphidae	Sphecomyia	columbiana	female	paratype	flowers	pinned	Eristalinae	Vockeroth,1965
CNC_Diptera46982	Nearctic	Canada	British Columbia	32 mi. SW Terrace	54.1941	-129.14			J.G. Chillcott	CNC	11	6	1960	11	6	1960		adult	Syrphidae	Sphecomyia	columbiana	male	holotype		pinned	Eristalinae	Vockeroth,1965
KMM0760	Nearctic	U.S.A.	Washington	Whitman Co., Almota	46.7036	-117.47			W.J. Turner	WSU	6	5	1972	6	5	1972		adult	Syrphidae	Sphecomyia	columbiana	female		dry ice Malaise trap	pinned	Eristalinae	Vockeroth,1965
KMM0761	Nearctic	U.S.A.	Washington	Tucannon, Fish Hatchery, 20mi. E Dayton, Columbia Co.	46.3203	-117.662	807	807	W.J. Turner	WSU	15	5	1979	15	5	1979		adult	Syrphidae	Sphecomyia	columbiana	female			pinned	Eristalinae	Vockeroth,1965
USNM_ENT1071398	Nearctic	U.S.A.	Washington	Asotin	46.3389	-117.049			V. Argo	USNM	28	4	1923	28	4	1923		adult	Syrphidae	Sphecomyia	columbiana	male			pinned	Eristalinae	Vockeroth,1965
KMM0891	Nearctic	U.S.A.	California	Del Norte Co., Darlingtonia, HWY 199, Six Rivers National Forest	41.8386	-123.946	120	120	M. Hauser	CSCA	1	6	2009	1	6	2009		adult	Syrphidae	Sphecomyia	cryptica	male	Paratype	Calif. State Coll. CSCA 85910	pinned	Eristalinae	Moran,2018
KMM0892	Nearctic	U.S.A.	California	Del Norte Co., Darlingtonia, HWY 199, Six Rivers National Forest	41.8386	-123.946	120	120	M. Hauser	CSCA	1	6	2009	1	6	2009		adult	Syrphidae	Sphecomyia	cryptica	male	Paratype	Calif. State Coll. CSCA 85909	pinned	Eristalinae	Moran,2018
USNM_ENT01261991	Nearctic	U.S.A.	California	Del Norte Co., Darlingtonia, HWY 199, Six Rivers National Forest	41.8386	-123.946	120	120	F. C. Thompson	USNM	1	6	2009	1	6	2009		adult	Syrphidae	Sphecomyia	cryptica	male	Paratype	2009 NADS meeting	pinned	Eristalinae	Moran,2018
USNM_ENT01261992	Nearctic	U.S.A.	California	Del Norte Co., Darlingtonia, HWY 199, Six Rivers National Forest	41.8386	-123.946	120	120	F. C. Thompson	USNM	1	6	2009	1	6	2009		adult	Syrphidae	Sphecomyia	cryptica	male	Paratype	2009 NADS meeting	pinned	Eristalinae	Moran,2018
USNM_ENT01261993	Nearctic	U.S.A.	California	Del Norte Co., Darlingtonia, HWY 199, Six Rivers National Forest	41.8386	-123.946	120	120	F. C. Thompson	USNM	1	6	2009	1	6	2009		adult	Syrphidae	Sphecomyia	cryptica	male	Paratype	2009 NADS meeting	pinned	Eristalinae	Moran,2018
CNC_Diptera143004	Nearctic	U.S.A.	Oregon	Klamath Co., Crescent Lake	43.5084	-121.968			E.R. Jaycox	CNC	4	7	1952	4	7	1952		adult	Syrphidae	Sphecomyia	cryptica	female	Paratype	Frank M. Hull Collection C.N.C. 1973 Year is unclear	pinned	Eristalinae	Moran,2018
CNC_Diptera47004	Nearctic	U.S.A.	Oregon	Crater Lake National Park	42.8684	-122.168			A.L. Lovett	CNC	22	8	0	22	8	0		adult	Syrphidae	Sphecomyia	cryptica	male	Paratype		pinned	Eristalinae	Moran,2018
CNC_Diptera47005	Nearctic	U.S.A.	Oregon	Crater Lake National Park	42.8684	-122.168			A.L. Lovett	CNC	22	8	0	22	8	0		adult	Syrphidae	Sphecomyia	cryptica	male	Holotype		pinned	Eristalinae	Moran,2018
CNC_Diptera47006	Nearctic	U.S.A.	Oregon	Anna Creek	42.9253	-122.173			A.L. Lovett	CNC	22	8	0	22	8	0		adult	Syrphidae	Sphecomyia	cryptica	male	Paratype		pinned	Eristalinae	Moran,2018
CNC_Diptera47015	Nearctic	U.S.A.	Oregon	Mount Jefferson	44.6743	-121.799			J.C. Bridwell	CNC	20	7	1907	20	7	1907	subalpine regions	adult	Syrphidae	Sphecomyia	cryptica	female	Paratype		pinned	Eristalinae	Moran,2018
CNC_Diptera47016	Nearctic	U.S.A.	Oregon	Vidae Falls, Crater Lake National Park	42.8844	-122.1			B.V. Peterson	CNC	10	7	1968	10	7	1968		adult	Syrphidae	Sphecomyia	cryptica	female	Paratype		pinned	Eristalinae	Moran,2018
EMEC371298	Nearctic	U.S.A.	Oregon	Jackson Co., Mount Ashland	42.08	-122.718	2073	2073	P. Rude	EMEC	26	7	1966	26	7	1966		adult	Syrphidae	Sphecomyia	cryptica	female	Paratype		pinned	Eristalinae	Moran,2018
EMEC371299	Nearctic	U.S.A.	Oregon	Jackson Co., 1.5 mi. N Mount Ashland Ski Bowl	42.1058	-122.699			P. Rude	EMEC	4	7	1970	4	7	1970		adult	Syrphidae	Sphecomyia	cryptica	male	Paratype		pinned	Eristalinae	Moran,2018
EMEC371347	Nearctic	U.S.A.	Oregon	Linn Co., Hoodoo Ski Bowl	44.4072	-121.872	1402	1402	P.A. Opler	EMEC	25	7	1966	25	7	1966		adult	Syrphidae	Sphecomyia	cryptica	male	Paratype		pinned	Eristalinae	Moran,2018
EMEC371348	Nearctic	U.S.A.	Oregon	Jackson Co., Mount Ashland	42.08	-122.718	2073	2073	P. Rude	EMEC	26	7	1966	26	7	1966		adult	Syrphidae	Sphecomyia	cryptica	female	Paratype		pinned	Eristalinae	Moran,2018
EMEC371349	Nearctic	U.S.A.	Oregon	Linn Co., Hoodoo Ski Bowl	44.4072	-121.872	1402	1402	P.A. Opler	EMEC	25	7	1966	25	7	1966		adult	Syrphidae	Sphecomyia	cryptica	female	Paratype		pinned	Eristalinae	Moran,2018
EMEC371350	Nearctic	U.S.A.	Oregon	Linn Co., Hoodoo Ski Bowl	44.4072	-121.872	1402	1402	P.A. Opler	EMEC	25	7	1966	25	7	1966		adult	Syrphidae	Sphecomyia	cryptica	female	Paratype		pinned	Eristalinae	Moran,2018
KMM0793	Nearctic	U.S.A.	Oregon	Mount Hood, Cloud Cap	45.4029	-121.654	1524	1524	M.C. Lane	WIRC	17	7	1933	17	7	1933		adult	Syrphidae	Sphecomyia	cryptica	male	Paratype	”CloudCap5000”	pinned	Eristalinae	Moran,2018
KMM0794	Nearctic	U.S.A.	Oregon	Mount Hood, Cloud Cap	45.4029	-121.654	1524	1524	M.C. Lane	WIRC	17	7	1933	17	7	1933		adult	Syrphidae	Sphecomyia	cryptica	male	Paratype	”CloudCap5000”	pinned	Eristalinae	Moran,2018
KMM0798	Nearctic	U.S.A.	Oregon	Mount Hood	45.5389	-121.568	1524	1524	M.C. Lane	WIRC	21	6	1925	21	6	1925		adult	Syrphidae	Sphecomyia	cryptica	male	Paratype	University of Wisconsin	pinned	Eristalinae	Moran,2018
KMM0805	Nearctic	U.S.A.	Oregon	12-15 mi. E of Ashland, Dead Indian road	42.2695	-122.439	1371	1371 to 1493	H.A. Scullen	WIRC	17	7	1930	17	7	1930		adult	Syrphidae	Sphecomyia	cryptica	female	Paratype		pinned	Eristalinae	Moran,2018
KMM0841	Nearctic	U.S.A.	Oregon	Timberline nr. Goverment Camp Mount Hood	45.3309	-121.711			E.C. Van Dyke	CAS	28	7	1937	28	7	1937		adult	Syrphidae	Sphecomyia	cryptica	female	Paratype		pinned	Eristalinae	Moran,2018
KMM0842	Nearctic	U.S.A.	Oregon	Timberline nr. Goverment Camp Mount Hood	45.3309	-121.711			E.C. Van Dyke	CAS	28	7	1937	28	7	1937		adult	Syrphidae	Sphecomyia	cryptica	female	Paratype		pinned	Eristalinae	Moran,2018
KMM0902	Nearctic	U.S.A.	Oregon	Crater Lake National Park	42.8684	-122.168			D.C. Lowrie	WSU	21	7	1951	21	7	1951		adult	Syrphidae	Sphecomyia	cryptica	female	Paratype		pinned	Eristalinae	Moran,2018
KMM0903	Nearctic	U.S.A.	Oregon	Crater Lake National Park	42.8684	-122.168			A.L. Lovett	AMNH	0	0	0	0	0	0		adult	Syrphidae	Sphecomyia	cryptica	male	Paratype	date ambiguous: ”9-22”	pinned	Eristalinae	Moran,2018
KMM0904	Nearctic	U.S.A.	Oregon	Crater Lake National Park	42.8684	-122.168			A.L. Lovett	AMNH	0	0	0	0	0	0		adult	Syrphidae	Sphecomyia	cryptica	male	Paratype	date ambiguous: ”9-22”; C.H. Curran Collection Acc. 31144	pinned	Eristalinae	Moran,2018
KMM0905	Nearctic	U.S.A.	Oregon	Klamath Co., Lake of the Woods	42.3606	-122.205	1508	1508	H.A. Scullen	WIRC	18	7	1930	18	7	1930		adult	Syrphidae	Sphecomyia	cryptica	male	Paratype		pinned	Eristalinae	Moran,2018
KMM0906	Nearctic	U.S.A.	Oregon	Klamath Co., Lake of the Woods	42.3606	-122.205			E.C. Van Dyke	CAS	10	7	1934	10	7	1934		adult	Syrphidae	Sphecomyia	cryptica	male	Paratype		pinned	Eristalinae	Moran,2018
KMM0907	Nearctic	U.S.A.	Oregon	Klamath Co., Lake of the Woods	42.3606	-122.205			E.C. Van Dyke	CAS	10	7	1934	10	7	1934		adult	Syrphidae	Sphecomyia	cryptica	male	Paratype		pinned	Eristalinae	Moran,2018
KMM0908	Nearctic	U.S.A.	Oregon	Klamath Co., Lake of the Woods	42.3606	-122.205			E.C. Van Dyke	CAS	10	7	1934	10	7	1934		adult	Syrphidae	Sphecomyia	cryptica	male	Paratype		pinned	Eristalinae	Moran,2018
KMM0909	Nearctic	U.S.A.	Oregon	Klamath Co., Lake of the Woods	42.3606	-122.205			E.C. Van Dyke	CAS	10	7	1934	10	7	1934		adult	Syrphidae	Sphecomyia	cryptica	male	Paratype		pinned	Eristalinae	Moran,2018
KMM0910	Nearctic	U.S.A.	Oregon	Klamath Co., Lake of the Woods	42.3606	-122.205			E.C. Van Dyke	CAS	10	7	1934	10	7	1934		adult	Syrphidae	Sphecomyia	cryptica	male	Paratype		pinned	Eristalinae	Moran,2018
KMM0911	Nearctic	U.S.A.	Oregon	Klamath Co., Lake of the Woods	42.3606	-122.205			E.C. Van Dyke	CAS	10	7	1934	10	7	1934		adult	Syrphidae	Sphecomyia	cryptica	female	Paratype		pinned	Eristalinae	Moran,2018
KMM0912	Nearctic	U.S.A.	Oregon	Klamath Co., Lake of the Woods	42.3606	-122.205			E.C. Van Dyke	CAS	10	7	1934	10	7	1934		adult	Syrphidae	Sphecomyia	cryptica	male	Paratype		pinned	Eristalinae	Moran,2018
KMM0913	Nearctic	U.S.A.	Oregon	Crater Lake National Park	42.8684	-122.168	2133	2133	E.C. Van Dyke	CAS	17	7	1922	17	7	1922		adult	Syrphidae	Sphecomyia	cryptica	female	Paratype		pinned	Eristalinae	Moran,2018
KMM0914	Nearctic	U.S.A.	Oregon	Crater Lake National Park	42.8684	-122.168			E.C. Van Dyke	CAS	14	7	1934	14	7	1934		adult	Syrphidae	Sphecomyia	cryptica	male	Paratype		pinned	Eristalinae	Moran,2018
KMM0915	Nearctic	U.S.A.	Oregon	Crater Lake National Park	42.8684	-122.168	2133	2133	E.C. Van Dyke	CAS	17	7	1922	17	7	1922		adult	Syrphidae	Sphecomyia	cryptica	female	Paratype		pinned	Eristalinae	Moran,2018
KMM0916	Nearctic	U.S.A.	Oregon	Douglas Co., Diamond Lake	43.1699	-122.168			E.C. Van Dyke	CAS	16	7	1934	16	7	1934		adult	Syrphidae	Sphecomyia	cryptica	male	Paratype		pinned	Eristalinae	Moran,2018
KMM0917	Nearctic	U.S.A.	Oregon	Klamath Co., Lake of the Woods	42.3606	-122.205			E.C. Van Dyke	CAS	10	7	1934	10	7	1934		adult	Syrphidae	Sphecomyia	cryptica	male	Paratype		pinned	Eristalinae	Moran,2018
USNM_ENT01261990	Nearctic	U.S.A.	Oregon	Crater Lake National Park	42.8684	-122.168			D.C. Lowne	USNM	21	7	1951	21	7	1951		adult	Syrphidae	Sphecomyia	cryptica	male	Paratype		pinned	Eristalinae	Moran,2018
USNM_ENT01261994	Nearctic	U.S.A.	Oregon	Linn Co., Marion Forks	44.6155	-121.947			R.L. Fischner	USNM	30	6	1962	30	6	1962		adult	Syrphidae	Sphecomyia	cryptica	female	Paratype		pinned	Eristalinae	Moran,2018
USNM_ENT1028877	Nearctic	U.S.A.	Oregon	Mount Hood	45.5389	-121.568			G.P. Englekardt	USNM	0	8	0	0	8	0		adult	Syrphidae	Sphecomyia	cryptica	male	Paratype		pinned	Eristalinae	Moran,2018
USNM_ENT1028902	Nearctic	U.S.A.	Oregon	Klamath Co., Klamath Falls, Coary Ranch	42.225	-121.781			J. Schuh	USNM	12	6	1964	12	6	1964	Prunus demissa	adult	Syrphidae	Sphecomyia	cryptica	male	Paratype	Date: ”6-12-64”; axail on slide; F.C. Thompson Collection 1974-75;	pinned	Eristalinae	Moran,2018
USNM_ENT1028911	Nearctic	U.S.A.	Oregon	Mount Hood	45.5389	-121.568			G.P. Englekardt	USNM	0	8	0	0	8	0		adult	Syrphidae	Sphecomyia	cryptica	female	Paratype		pinned	Eristalinae	Moran,2018
USNM_ENT1071333	Nearctic	U.S.A.	Oregon	Klamath Co., Pelican Butte road	42.4633	-122.11			P.H. Arnaud Jr.	USNM	29	7	1967	29	7	1967		adult	Syrphidae	Sphecomyia	cryptica	male	Paratype		pinned	Eristalinae	Moran,2018
CNC_Diptera143000	Nearctic	U.S.A.	California	Somerset Co., Summit Camp	40.6191	-120.915			J.W. MacSwain	CNC	28	6	1949	28	6	1949		adult	Syrphidae	Sphecomyia	dyari	female		Specific epithet label had a question mark	pinned	Eristalinae	Shannon,1925
CNC_Diptera143005	Nearctic	U.S.A.	California	Los Angeles Co., Crystal Lake	39.3227	-120.57			A.T. McClay	CNC	9	7	1952	9	7	1952		adult	Syrphidae	Sphecomyia	dyari	female		Frank M. Hull Collection C.N.C. 1973	pinned	Eristalinae	Shannon,1925
CNC_Diptera143006	Nearctic	U.S.A.	California	Storrs Conn	39.3227	-120.57			H. E. Evans	CNC	0	0	1938	0	0	1938		adult	Syrphidae	Sphecomyia	dyari	female		Frank M. Hull Collection C.N.C. 1973	pinned	Eristalinae	Shannon,1925
CNC_Diptera143009	Nearctic	U.S.A.	California	El Dorado Co., Fred's Place	38.814	-120.405			P.D. Hurd	CNC	1	7	1948	1	7	1948		adult	Syrphidae	Sphecomyia	dyari	female		Frank M. Hull Collection 1973	pinned	Eristalinae	Shannon,1925
CNC_Diptera143014	Nearctic	U.S.A.	California	Los Angeles Co., Crystal Lake	39.3227	-120.57			P.D. Hurd	CNC	29	6	1950	29	6	1950		adult	Syrphidae	Sphecomyia	dyari	female		Frank M. Hull Collection C.N.C. 1973	pinned	Eristalinae	Shannon,1925
CNC_Diptera143015	Nearctic	U.S.A.	California	El Dorado Co., China Flat	38.7549	-120.268			P.D. Hurd	CNC	28	6	1948	28	6	1948		adult	Syrphidae	Sphecomyia	dyari	female		Frank M. Hull Collection C.N.C. 1973 Specific epithet label had a question mark following it	pinned	Eristalinae	Shannon,1925
CNC_Diptera143016	Nearctic	U.S.A.	California	El Dorado Co., China Flat	38.7549	-120.268			P.D. Hurd	CNC	28	6	1948	28	6	1948		adult	Syrphidae	Sphecomyia	dyari	female		Frank M. Hull Collection C.N.C. 1973 Specific epithet label had a question mark following it	pinned	Eristalinae	Shannon,1925
CNC_Diptera143017	Nearctic	U.S.A.	California	Los Angeles Co., Crystal Lake	39.3227	-120.57			A.T. McClay	CNC	29	6	1950	29	6	1950		adult	Syrphidae	Sphecomyia	dyari	male		Frank M. Hull Collection C.N.C. 1973 Specific epithet label had a question mark following it	pinned	Eristalinae	Shannon,1925
CNC_Diptera143020	Nearctic	U.S.A.	California	El Dorado Co., China Flat	38.7549	-120.268			J.W. MacSwain	CNC	28	6	1948	28	6	1948		adult	Syrphidae	Sphecomyia	dyari	female		Frank M. Hull Collection C.N.C. 1973	pinned	Eristalinae	Shannon,1925
CNC_Diptera143024	Nearctic	U.S.A.	California	Los Angeles Co., Crystal Lake	39.3227	-120.57			J.W. MacSwain	CNC	29	6	1960	29	6	1960		adult	Syrphidae	Sphecomyia	dyari	female		Frank M. Hull Collection C.N.C. 1981	pinned	Eristalinae	Shannon,1925
CNC_Diptera47017	Nearctic	U.S.A.	California	Pinecrest	38.1899	-119.991			P.H. Arnaud Jr.	CNC	23	7	1948	23	7	1948		adult	Syrphidae	Sphecomyia	dyari	female		Frank M. Hull Collection C.N.C. 1973	pinned	Eristalinae	Shannon,1925
CNC_Diptera47077	Nearctic	U.S.A.	California	Campus Experimental Area, Stanford					A.R. Moldenke	CNC	0	0	1969	0	0	1970		adult	Syrphidae	Sphecomyia	dyari	male		Stanford University PhD thesis research	pinned	Eristalinae	Shannon,1925
CNC467530	Nearctic	U.S.A.	California	Calveras Big Trees State Park	38.255	-120.255	1419	1419	A.P. Cline	CNC	26	6	2010	6	7	2010		adult	Syrphidae	Sphecomyia	dyari	male			ethyl alcohol(100%)	Eristalinae	Shannon,1925
CNC467531	Nearctic	U.S.A.	California	Calveras Big Trees State Park	38.255	-120.255	1419	1419	A.P. Cline	CNC	26	6	2010	6	7	2010		adult	Syrphidae	Sphecomyia	dyari	male			ethyl alcohol(100%)	Eristalinae	Shannon,1925
CNC467532	Nearctic	U.S.A.	California	Calveras Big Trees State Park	38.255	-120.255	1419	1419	A.P. Cline	CNC	26	6	2010	6	7	2010		adult	Syrphidae	Sphecomyia	dyari	male			ethyl alcohol(100%)	Eristalinae	Shannon,1925
CNC467533	Nearctic	U.S.A.	California	Calveras Big Trees State Park	38.255	-120.255	1419	1419	A.P. Cline	CNC	26	6	2010	6	7	2010		adult	Syrphidae	Sphecomyia	dyari	female			ethyl alcohol(100%)	Eristalinae	Shannon,1925
CNC467534	Nearctic	U.S.A.	California	Calveras Big Trees State Park	38.255	-120.255	1419	1419	A.P. Cline	CNC	26	6	2010	6	7	2010		adult	Syrphidae	Sphecomyia	dyari	male			ethyl alcohol(100%)	Eristalinae	Shannon,1925
CNC467535	Nearctic	U.S.A.	California	Calveras Big Trees State Park	38.255	-120.255	1419	1419	A.P. Cline	CNC	26	6	2010	6	7	2010		adult	Syrphidae	Sphecomyia	dyari	female			ethyl alcohol(100%)	Eristalinae	Shannon,1925
EMEC371282	Nearctic	U.S.A.	California	Trinity Co., 3 mi. W Forest Glen	40.3811	-123.384			J.A. Chemsak	EMEC	25	5	1973	25	5	1973	on Ceanothus	adult	Syrphidae	Sphecomyia	dyari	male			pinned	Eristalinae	Shannon,1925
EMEC371283	Nearctic	U.S.A.	California	Trinity Co., 3 mi. W Forest Glen	40.3811	-123.384			J.A. Chemsak	EMEC	25	5	1973	25	5	1973	on Ceanothus	adult	Syrphidae	Sphecomyia	dyari	male			pinned	Eristalinae	Shannon,1925
EMEC371284	Nearctic	U.S.A.	California	Trinity Co., 3 mi. W Forest Glen	40.3811	-123.384			J.A. Chemsak	EMEC	25	5	1973	25	5	1973	on Ceanothus	adult	Syrphidae	Sphecomyia	dyari	male			pinned	Eristalinae	Shannon,1925
EMEC371285	Nearctic	U.S.A.	California	Trinity Co., 3 mi. W Forest Glen	40.3811	-123.384			J.A. Chemsak	EMEC	25	5	1973	25	5	1973	on Ceanothus	adult	Syrphidae	Sphecomyia	dyari	male			pinned	Eristalinae	Shannon,1925
EMEC371289	Nearctic	U.S.A.	California	Mendocino Co., 2 air mi. S Beaver Glade Station	39.9042	-122.993	1127	1127	D. Veirs	EMEC	11	6	1972	11	6	1972		adult	Syrphidae	Sphecomyia	dyari	male			pinned	Eristalinae	Shannon,1925
EMEC371292	Nearctic	U.S.A.	California	Sierra Co., Bassets	39.6192	-120.588	1128	1128	P.A. Opler	EMEC	8	7	1967	8	7	1967	Ceanothus cuneatus	adult	Syrphidae	Sphecomyia	dyari	female			pinned	Eristalinae	Shannon,1925
EMEC371293	Nearctic	U.S.A.	California	Siskiyou Co., Snowmans Summit 5 mi. W McLoud	41.2685	-122.214			J.A. Powell	EMEC	25	6	1974	25	6	1974		adult	Syrphidae	Sphecomyia	dyari	female			pinned	Eristalinae	Shannon,1925
EMEC371300	Nearctic	U.S.A.	California	El Dorado Co., Blodgett Forest, 13 mi. E Georgetown	38.9078	-120.594	1219	1219 to 1371	M. Chinn	EMEC	22	6	1973	22	6	1973		adult	Syrphidae	Sphecomyia	dyari	female			pinned	Eristalinae	Shannon,1925
EMEC371301	Nearctic	U.S.A.	California	El Dorado Co., Blodgett Forest, 13 mi. E Georgetown	38.9078	-120.594	1219	1219 to 1371	F. Novak	EMEC	30	5	1976	30	5	1976		adult	Syrphidae	Sphecomyia	dyari	male			pinned	Eristalinae	Shannon,1925
EMEC371302	Nearctic	U.S.A.	California	El Dorado Co., Blodgett Forest, 13 mi. E Georgetown	38.9078	-120.594	1219	1219 to 1371	W.J. Turner	EMEC	1	7	1967	1	7	1967		adult	Syrphidae	Sphecomyia	dyari	male			pinned	Eristalinae	Shannon,1925
EMEC371312	Nearctic	U.S.A.	California	Modoc Co., Cold Creek., 5 mi. S Buck Creek Ranger Station	41.7947	-120.299	1920	1920	J. Powell	EMEC	11	6	1970	11	6	1970	Veratrum californicum foliage	adult	Syrphidae	Sphecomyia	dyari	male			pinned	Eristalinae	Shannon,1925
KMM0762	Nearctic	U.S.A.	California	Plumas Co., Juniper Lake Road, N of Chester	40.3231	-121.247			C.R. Smith	UCDC	14	6	2000	14	6	2000		adult	Syrphidae	Sphecomyia	dyari	female			pinned	Eristalinae	Shannon,1925
KMM0763	Nearctic	U.S.A.	California	Nevada Co., Sagehen Creek nr. Hobart Mills	39.4339	-120.255			R.M Bohart	UCDC	23	7	1980	23	7	1980		adult	Syrphidae	Sphecomyia	dyari	male			pinned	Eristalinae	Shannon,1925
KMM0764	Nearctic	U.S.A.	California	Nevada Co., Sagehen Creek nr. Hobart Mills	39.4339	-120.255			R.M Bohart	UCDC	16	7	1980	16	7	1980		adult	Syrphidae	Sphecomyia	dyari	male			pinned	Eristalinae	Shannon,1925
KMM0765	Nearctic	U.S.A.	California	Nevada Co., Sagehen Creek nr. Hobart Mills	39.4339	-120.255			C.D Paddock	UCDC	2	7	1980	2	7	1980		adult	Syrphidae	Sphecomyia	dyari	male			pinned	Eristalinae	Shannon,1925
KMM0766	Nearctic	U.S.A.	California	Nevada Co., Sagehen Creek nr. Hobart Mills	39.4339	-120.255			C.D Paddock	UCDC	2	7	1980	2	7	1980		adult	Syrphidae	Sphecomyia	dyari	male			pinned	Eristalinae	Shannon,1925
KMM0767	Nearctic	U.S.A.	California	Nevada Co., Sagehen Creek nr. Hobart Mills	39.4339	-120.255			H.D Lothrop	UCDC	2	7	1980	2	7	1980		adult	Syrphidae	Sphecomyia	dyari	male			pinned	Eristalinae	Shannon,1925
KMM0768	Nearctic	U.S.A.	California	Nevada Co., Sagehen Creek nr. Hobart Mills	39.4339	-120.255			R.M Bohart	UCDC	16	7	1980	16	7	1980		adult	Syrphidae	Sphecomyia	dyari	male			pinned	Eristalinae	Shannon,1925
KMM0769	Nearctic	U.S.A.	California	Nevada Co., Sagehen Creek nr. Hobart Mills	39.4339	-120.255			R.M Bohart	UCDC	16	7	1980	16	7	1980		adult	Syrphidae	Sphecomyia	dyari	male			pinned	Eristalinae	Shannon,1925
KMM0770	Nearctic	U.S.A.	California	Siskiyou Co., Gumboot Lake, 20km SW Mount Shasta	41.2167	-122.517			LS & RB Kimsey	UCDC	29	7	1998	29	7	1998		adult	Syrphidae	Sphecomyia	dyari	male			pinned	Eristalinae	Shannon,1925
KMM0771	Nearctic	U.S.A.	California	Lassen Co., Facht	40.2459	-121.005			J.O. Martin	WIRC	3	6	1921	3	6	1921		adult	Syrphidae	Sphecomyia	dyari	female			pinned	Eristalinae	Shannon,1925
KMM0772	Nearctic	U.S.A.	California	Lassen Co., Facht	40.2459	-121.005			J.O. Martin	WIRC	3	6	1921	3	6	1921		adult	Syrphidae	Sphecomyia	dyari	female			pinned	Eristalinae	Shannon,1925
KMM0773	Nearctic	U.S.A.	California	Tuolumne Co., Long Barn	38.0929	-120.135			R. Shelling	WIRC	16	6	1961	16	6	1961		adult	Syrphidae	Sphecomyia	dyari	female			pinned	Eristalinae	Shannon,1925
KMM0774	Nearctic	U.S.A.	California	Madera Co., First mine prospect above Willow Meadow SW foot Madera Peak	37.5088	-119.417	2301	2301	H.B. Leech	CAS	12	8	1971	12	8	1971		adult	Syrphidae	Sphecomyia	dyari	female			pinned	Eristalinae	Shannon,1925
KMM0775	Nearctic	U.S.A.	California	Nevada Co., Sagehen Creek nr. Hobart Mills	39.4339	-120.255			C.N. Slobodchikoff	CAS	1	7	1964	1	7	1964		adult	Syrphidae	Sphecomyia	dyari	female			pinned	Eristalinae	Shannon,1925
KMM0776	Nearctic	U.S.A.	California	Siskiyou Co., 6-Mile Creek	41.2319	-123.016			F.D. Horn	CAS	2	7	1939	2	7	1939		adult	Syrphidae	Sphecomyia	dyari	female		T.G. Aitken Collection	pinned	Eristalinae	Shannon,1925
KMM0777	Nearctic	U.S.A.	California	Mendocino Co., Mount Sanhedrin	40	-123.097			R. & J. Robertson	CAS	10	6	1989	10	6	1989		adult	Syrphidae	Sphecomyia	dyari	male			pinned	Eristalinae	Shannon,1925
KMM0778	Nearctic	U.S.A.	California	Yosemite National Park	37.7399	-119.591	1182	1182 to 1219		CAS	15	5	1931	15	5	1931		adult	Syrphidae	Sphecomyia	dyari	male			pinned	Eristalinae	Shannon,1925
KMM0779	Nearctic	U.S.A.	California	Mineral King	36.45	-118.593			G.E. & R.M. Bohart	CAS	30	7	1935	30	7	1935		adult	Syrphidae	Sphecomyia	dyari	male			pinned	Eristalinae	Shannon,1925
KMM0780	Nearctic	U.S.A.	California	Yosemite National Park	37.7399	-119.591			E.C. Van Dyke	CAS	19	6	1921	19	6	1921		adult	Syrphidae	Sphecomyia	dyari	female			pinned	Eristalinae	Shannon,1925
KMM0781	Nearctic	U.S.A.	California	Yosemite National Park	37.7399	-119.591				CAS	11	6	1921	11	6	1921		adult	Syrphidae	Sphecomyia	dyari	male			pinned	Eristalinae	Shannon,1925
KMM0783	Nearctic	U.S.A.	California	Nevada Co., Sagehen Creek nr. Hobart Mills	39.4339	-120.255			F.D. Parker	CAS	18	6	1962	18	6	1962		adult	Syrphidae	Sphecomyia	dyari	female			pinned	Eristalinae	Shannon,1925
KMM0784	Nearctic	U.S.A.	California	Trinity Co., Big Flat Coffee Creek	41.0814	-122.941	2134	2134	E.C. Van Dyke	CAS	21	6	1934	21	6	1934		adult	Syrphidae	Sphecomyia	dyari	male			pinned	Eristalinae	Shannon,1925
KMM0785	Nearctic	U.S.A.	California	Amador Co. 4 mi. N Silver Lake	38.7217	-120.115			J.C. Downes	CAS	25	7	1955	25	7	1955		adult	Syrphidae	Sphecomyia	dyari	female			pinned	Eristalinae	Shannon,1925
KMM0786	Nearctic	U.S.A.	California	Trinity Co., Carrville	41.0658	-122.705	731	731 to 762	E.C. Van Dyke	CAS	30	5	1934	30	5	1934		adult	Syrphidae	Sphecomyia	dyari	male			pinned	Eristalinae	Shannon,1925
KMM0787	Nearctic	U.S.A.	California	Nevada Co., Sagehen Creek nr. Hobart Mills	39.4339	-120.255			R.M. Bohart	CAS	18	6	1962	18	6	1962		adult	Syrphidae	Sphecomyia	dyari	male			pinned	Eristalinae	Shannon,1925
KMM0788	Nearctic	U.S.A.	California	El Dorado Co., Pollock Pines	38.7596	-120.585			E.I. Schlinger	SEMC	31	5	1954	31	5	1954		adult	Syrphidae	Sphecomyia	dyari	male			pinned	Eristalinae	Shannon,1925
KMM0791	Nearctic	U.S.A.	California	Shasta Co., Lassen Peak	40.4977	-121.422	2286	2286	E.I. Schlinger	SEMC	18	7	1949	18	7	1949		adult	Syrphidae	Sphecomyia	dyari				pinned	Eristalinae	Shannon,1925
KMM0792	Nearctic	U.S.A.	California	N Fork Cache Creek Hwy. 20	38.9882	-122.534			D.R. Miller	SEMC	17	5	1961	17	5	1961		adult	Syrphidae	Sphecomyia	dyari	female			pinned	Eristalinae	Shannon,1925
LACMENT329920	Nearctic	U.S.A.	California	Trinity Co., Carrville	41.0658	-122.705	731	731 to 762	G.E. & R.M. Bohart	LACM	15	5	1934	15	5	1934		adult	Syrphidae	Sphecomyia	dyari	male		U.C.L.A. COLL. Accessioned L.A.C.M. 1965	pinned	Eristalinae	Shannon,1925
LACMENT329921	Nearctic	U.S.A.	California	Inyo Co., Whitney Portal	36.5889	-118.226			H. Washburn	LACM	3	7	1953	3	7	1953		adult	Syrphidae	Sphecomyia	dyari	female		U.C.L.A. COLL. Accessioned L.A.C.M. 1965	pinned	Eristalinae	Shannon,1925
LACMENT329923	Nearctic	U.S.A.	California	Nevada Co., Sagehen Creek nr. Hobart Mills	39.4339	-120.255			R.L. Westcott	LACM	30	6	1962	30	6	1962		adult	Syrphidae	Sphecomyia	dyari	female			pinned	Eristalinae	Shannon,1925
LACMENT329924	Nearctic	U.S.A.	California	Nevada Co., Sagehen Creek nr. Hobart Mills	39.4339	-120.255			R.L. Westcott	LACM	18	6	1962	18	6	1962		adult	Syrphidae	Sphecomyia	dyari	female			pinned	Eristalinae	Shannon,1925
LACMENT329925	Nearctic	U.S.A.	California	Nevada Co., nr. Hobart Mills	39.4004	-120.184			R.L. Westcott	LACM	23	6	1962	23	6	1962		adult	Syrphidae	Sphecomyia	dyari	female			pinned	Eristalinae	Shannon,1925
LACMENT329927	Nearctic	U.S.A.	California	Nevada Co., nr. Hobart Mills	39.4004	-120.184			R.L. Westcott	LACM	23	6	1962	23	6	1962		adult	Syrphidae	Sphecomyia	dyari	female			pinned	Eristalinae	Shannon,1925
LACMENT342618	Nearctic	U.S.A.	California	Amador Co., Sierra Nevada, Eldorado National Forest Cole Creek	38.54	-120.16	1980	1980	J.N. Hogue	LACM	7	7	1988	7	7	1988		adult	Syrphidae	Sphecomyia	dyari	female		CSUN Loan 2016-19	pinned	Eristalinae	Shannon,1925
USNM_ENT1028950	Nearctic	U.S.A.	California	Plumas Co., Gold Lake Camp	39.9511	-121.122			H.G. Dyer	USNM	19	7	1916	19	7	1916		adult	Syrphidae	Sphecomyia	dyari	female	holotype		pinned	Eristalinae	Shannon,1925
USNM_ENT1071325	Nearctic	U.S.A.	California	El Dorado Co., Pollock Pines	38.7569	-120.575			R.F. Denno	USNM	4	7	1967	4	7	1967		adult	Syrphidae	Sphecomyia	dyari	female			pinned	Eristalinae	Shannon,1925
USNM_ENT1071381	Nearctic	U.S.A.	California	Siskiyou Co., Mount Shasta	41.3544	-122.201			P.H. Arnaud Jr.	USNM	4	8	1967	4	8	1967		adult	Syrphidae	Sphecomyia	dyari	female			pinned	Eristalinae	Shannon,1925
USNM_ENT1071440	Nearctic	U.S.A.	California	El Dorado Co., Echo Portals	38.8244	-120.034			P.H. Arnaud Jr.	USNM	20	7	1958	20	7	1958		adult	Syrphidae	Sphecomyia	dyari	male			pinned	Eristalinae	Shannon,1925
KMM0782	Nearctic	U.S.A.	Nevada	Mount Rose	39.3369	-119.911	1981	1981	R.M. Bohart	CAS	14	6	1957	14	6	1957		adult	Syrphidae	Sphecomyia	dyari	male			pinned	Eristalinae	Shannon,1925
INHS_Insect_Collection776994	Nearctic	U.S.A.	Oregon	Lake Co., Camas Prairie Summit, Bull Prairie	42.2925	-120.225	2286	2286	D.K. Frewing	INHS	26	7	1932	26	7	1932		adult	Syrphidae	Sphecomyia	dyari	male			pinned	Eristalinae	Shannon,1925
CNC_Diptera110224	Nearctic	U.S.A.	California	San Bernardino Co., Summit of Mount Sorenson W of Running Springs	34.2378	-117.156	1912	1912	J. & A. Skevington	CNC	8	6	2003	8	6	2003		adult	Syrphidae	Sphecomyia	hoguei	male	paratype	code - 7066T; det. label says “Lejops (Anasimyia) stipatus”	pinned	Eristalinae	Moran,2018
CNC_Diptera143018	Nearctic	U.S.A.	California	San Bernardino Co., Snow Crest Camp	34.2546	-117.634			A.A. Grigarick	CNC	7	7	1952	7	7	1952		adult	Syrphidae	Sphecomyia	hoguei	female	paratype	Frank M. Hull Collection C.N.C. 1973 Specific epithet label had a question mark	pinned	Eristalinae	Moran,2018
CNC_Diptera143019	Nearctic	U.S.A.	California	Idyllwild, San Jacinto Mountains	33.7456	-116.716				CNC	23	5	1940	23	5	1940		adult	Syrphidae	Sphecomyia	hoguei	male	paratype	Frank M. Hull Collection C.N.C. 1973	pinned	Eristalinae	Moran,2018
CNC_Diptera143023	Nearctic	U.S.A.	California	Idyllwild, San Jacinto Mountains	33.7456	-116.716			J.W. MacSwain	CNC	6	7	1950	6	7	1950		adult	Syrphidae	Sphecomyia	hoguei	male	paratype	Frank M. Hull Collection C.N.C. 1981	pinned	Eristalinae	Moran,2018
EMEC371306	Nearctic	U.S.A.	California	San Bernardino. Co., San Antonio Falls NE Mount Baldy Post Office	34.2719	-117.634			J. Powell	EMEC	18	6	1981	18	6	1981	Rhamnus californica in flower	adult	Syrphidae	Sphecomyia	hoguei	female	paratype		pinned	Eristalinae	Moran,2018
EMEC371314	Nearctic	U.S.A.	California	Los Angeles Co., Camp Baldy	34.2689	-117.629	1981	1981	R. DeNoble	EMEC	26	6	1950	26	6	1950		adult	Syrphidae	Sphecomyia	hoguei	male	paratype		pinned	Eristalinae	Moran,2018
KMM0789	Nearctic	U.S.A.	California	Los Angeles Co., Camp Baldy	34.2689	-117.629	1981	1981	R.W. Bushing	SEMC	26	6	1956	26	6	1956		adult	Syrphidae	Sphecomyia	hoguei	male	paratype		pinned	Eristalinae	Moran,2018
KMM0790	Nearctic	U.S.A.	California	San Bernardino Co., Snow Crest Camp	34.2546	-117.634			E.M. Evans	SEMC	7	7	1952	7	7	1952		adult	Syrphidae	Sphecomyia	hoguei	female	paratype		pinned	Eristalinae	Moran,2018
KMM0895	Nearctic	U.S.A.	California	San Bernardino Co., Forest Home	34.0887	-116.931			E.C. Van Dyke	CAS	17	6	1928	17	6	1928		adult	Syrphidae	Sphecomyia	hoguei	male	paratype		pinned	Eristalinae	Moran,2018
KMM0896	Nearctic	U.S.A.	California	Los Angeles Co., Camp Baldy	34.2689	-117.629	1981	1981	R.W. Bushing	CAS	26	6	1956	26	6	1956		adult	Syrphidae	Sphecomyia	hoguei	male	paratype		pinned	Eristalinae	Moran,2018
KMM0897	Nearctic	U.S.A.	California	Los Angeles Co., Camp Baldy	34.2689	-117.629	1981	1981	R.C. Bechtel	CAS	26	6	1956	26	6	1956		adult	Syrphidae	Sphecomyia	hoguei	male	paratype		pinned	Eristalinae	Moran,2018
KMM0898	Nearctic	U.S.A.	California	Los Angeles Co., Camp Baldy	34.2689	-117.629	1981	1981	R.W. Bushing	SEMC	7	7	1958	7	7	1958		adult	Syrphidae	Sphecomyia	hoguei	female	paratype		pinned	Eristalinae	Moran,2018
KMM0899	Nearctic	U.S.A.	California	San Bernardino Co., Snow Crest Camp	34.2546	-117.634			D.E. Barcus	SEMC	7	7	1952	7	7	1952		adult	Syrphidae	Sphecomyia	hoguei	female	paratype		pinned	Eristalinae	Moran,2018
LACMENT342617	Nearctic	U.S.A.	California	San Bernardino Co., San Bernardino Mountains, Santa Ana River at Camp Metoche	34.18	-116.88	1710	1710	J.N. Hogue	LACM	8	6	2013	9	6	2013		adult	Syrphidae	Sphecomyia	hoguei	male	holotype	notes JNH #451; Photograph Hogue 2013 (488-492); CSUN loan 2016-19	pinned	Eristalinae	Moran,2018
USNM_ENT1071433	Nearctic	U.S.A.	California	San Bernardino Co., Up Santa Ana River	34.1465	-117.056			J. & G. Sperry	USNM	6	6	1956	6	6	1956		adult	Syrphidae	Sphecomyia	hoguei	male	paratype		pinned	Eristalinae	Moran,2018
CNC_Diptera110220	Nearctic	U.S.A.	California	San Bernardino Co., Summit of Heap's Peak W of Running Springs	34.2347	-117.14	1957	1957	J.H. Skevington	CNC	25	5	2003	25	5	2003		adult	Syrphidae	Sphecomyia	interrupta	male	Holotype		pinned	Eristalinae	Moran,2018
KMM0900	Nearctic	U.S.A.	California	Camp Angelus	34.1461	-116.983			A.L. Melander	RMNH	20	5	1947	20	5	1947	white ceanothus	adult	Syrphidae	Sphecomyia	interrupta	male	Paratype		pinned	Eristalinae	Moran,2018
LACMENT329893	Nearctic	U.S.A.	California	San Bernardino Co., San Antonio Can.	34.1603	-117.678	1889	1889 to 1950	J.N. Hogue	LACM	20	6	1968	20	6	1968		adult	Syrphidae	Sphecomyia	interrupta	female	Paratype		pinned	Eristalinae	Moran,2018
UCRC_ENT442807	Nearctic	U.S.A.	California	San Bernardino Co., Mill Creek	34.0972	-117.029	1828	1828 to 1920	Timberlake	UCRC	30	5	1934	30	5	1934	on Ceanothus	adult	Syrphidae	Sphecomyia	interrupta	male	Paratype	Univ. Caif. Riverside Ent. Res. Museum	pinned	Eristalinae	Moran,2018
CNC_Diptera142460	Nearctic	U.S.A.	California	Contra Costa Co., Tilden Park	37.9086	-122.265			R.W. Tucker	CNC	14	2	1950	14	2	1950		adult	Syrphidae	Sphecomyia	metallica	male		Frank M. Hull Collection C.N.C. 1973	pinned	Eristalinae	Bigot,1882
CNC_Diptera142461	Nearctic	U.S.A.	California	Nevada Co.	39.13	-121.17			F.F. sk	CNC	8	3	1941	8	3	1941		adult	Syrphidae	Sphecomyia	metallica	female	homotype	date ambiguous, reads “3-8-41” Frank M. Hull Collection C.N.C. 1973 Compared by Vockeroth 1974	pinned	Eristalinae	Bigot,1882
CNC_Diptera142462	Nearctic	U.S.A.	California	Marin Co., Lily Pond, Alpine Lake	37.9538	-122.635	457	457		CNC	3	3	1971	10	3	1971		adult	Syrphidae	Sphecomyia	metallica	female		Malaise trap 4	pinned	Eristalinae	Bigot,1882
CNC_Diptera142463	Nearctic	U.S.A.	California	Marin Co., Lily Pond, Alpine Lake	37.9538	-122.635	457	457		CNC	3	3	1971	10	3	1971		adult	Syrphidae	Sphecomyia	metallica	female		Malaise trap 4	pinned	Eristalinae	Bigot,1882
CSCA85933	Nearctic	U.S.A.	California	Colusa Co., Mendocino National Forest, Frenzel Creek, near Stoney Creek	39.2897	-122.56	431	431	M. Hauser & P.H. Kerr	CSCA	25	3	2010	27	5	2010		adult	Syrphidae	Sphecomyia	metallica	female			pinned	Eristalinae	Bigot,1882
CSCA85934	Nearctic	U.S.A.	California	San Juan Loop Trail, El Cariso Oaks	33.6139	-117.429			P.H. Arnaud, Jr.	CSCA	15	1	1983	15	1	1983		adult	Syrphidae	Sphecomyia	metallica	male			pinned	Eristalinae	Bigot,1882
CSCA85935	Nearctic	U.S.A.	California	Marin Co., Mill Valley	37.9061	-122.546			P.H. Arnaud, Jr.	CSCA	11	3	1966	11	3	1966		adult	Syrphidae	Sphecomyia	metallica	female			pinned	Eristalinae	Bigot,1882
EMEC354653	Nearctic	U.S.A.	California	Mendocino Co., Ryan Creek	39.4761	-123.381			P.D. Hurd	EMEC	7	3	1954	7	3	1954		adult	Syrphidae	Sphecomyia	metallica	female			pinned	Eristalinae	Bigot,1882
EMEC354667	Nearctic	U.S.A.	California	Arroyo Mocho, 8.5 mi S Livermore	37.6064	-121.675			P.D. Hurd	EMEC	2	3	1963	2	3	1963	Ribes menziesii	adult	Syrphidae	Sphecomyia	metallica	female			pinned	Eristalinae	Bigot,1882
EMEC371294	Nearctic	U.S.A.	California	Contra Costa Co, Orinda Village, San Pablo Ridge below Eureka Peak	37.8753	-122.213			E.I. Schlinger	EMEC	24	1	1970	24	1	1970	Arctostaphylos sp.	adult	Syrphidae	Sphecomyia	metallica	male			pinned	Eristalinae	Bigot,1882
EMEC371330	Nearctic	U.S.A.	California	Marin Co., Alpine Lake	37.9545	-122.633			C. D. Macneill	EMEC	20	3	1956	20	6	1956		adult	Syrphidae	Sphecomyia	metallica	female			pinned	Eristalinae	Bigot,1882
EMEC73421	Nearctic	U.S.A.	California	Marin Co., Ridge N of Liberty Gulch nr. Alpine Lake.	37.3442	-121.633			J. Powell	EMEC	15	4	1972	15	4	1972		adult	Syrphidae	Sphecomyia	metallica	female			pinned	Eristalinae	Bigot,1882
EMEC73422	Nearctic	U.S.A.	California	road 3.5 mi E summit Mount Hamilton	37.3558	-121.741			J. Powell	EMEC	26	1	1974	26	1	1974	Arctostaphylos sp.	adult	Syrphidae	Sphecomyia	metallica	female			pinned	Eristalinae	Bigot,1882
Jeff_Skevington_Specimen43860	Nearctic	U.S.A.	California	Tulare Co., 1/2 mile SE Ash Mountain, Sequoia National Park Headquarters	36.4907	-118.826			R.D. Haines	CSCA	4	2	1984	4	2	1984		adult	Syrphidae	Sphecomyia	metallica	female			pinned	Eristalinae	Bigot,1882
Jeff_Skevington_Specimen50188	Nearctic	U.S.A.	California	Contra Costa Co., Russelmann Park	37.9175	-121.907			J. Powell	ANSP	24	2	1961	24	2	1961	fls. Ribes sanguina	adult	Syrphidae	Sphecomyia	metallica	male		ex Frank D. Fee Collection 2014.1; On loan from: Academy of Nat. Sic.-Phila: October 24, 2014 Loan #: 31.03	pinned	Eristalinae	Bigot,1882
Jeff_Skevington_Specimen50189	Nearctic	U.S.A.	California	Cajon Co.			1066	1066	F.R. Platt	ANSP	25	2	1936	25	2	1936	Arctostaphylos glauca fl.	adult	Syrphidae	Sphecomyia	metallica	male		ex Frank D. Fee Collection 2014.1; On loan from: Academy of Nat. Sic.-Phila: October 24, 2014 Loan #: 31.03	pinned	Eristalinae	Bigot,1882
KMM1324	Nearctic	U.S.A.	California	Mount Diablo	37.8819	-121.913			D.C. Ferguson	WIRC	4	4	1927	4	4	1927		adult	Syrphidae	Sphecomyia	metallica	male			pinned	Eristalinae	Bigot,1882
KMM1326	Nearctic	U.S.A.	California	Placer Co., Dutch Flat	39.2064	-120.838				ANSP	25	3	1909	25	3	1909		adult	Syrphidae	Sphecomyia	metallica	male			pinned	Eristalinae	Bigot,1882
KMM1327	Nearctic	U.S.A.	California	Riverside Co., 2 mi S Beaumont	33.8975	-116.972				ANSP	6	2	1994	6	2	1994		adult	Syrphidae	Sphecomyia	metallica	male			pinned	Eristalinae	Bigot,1882
LACMENT271238	Nearctic	U.S.A.	California	Los Angeles Co., 2.5 mi. SSW Valyermo	34.4236	-117.805			McFarland, N.	LACM	28	12	1959	28	12	1959		adult	Syrphidae	Sphecomyia	metallica	female			pinned	Eristalinae	Bigot,1882
USNM_ENT1087009	Nearctic	U.S.A.	California	Marin Co., Mill Valley	37.9061	-122.546	110	110	P.H. Arnaud Jr.	USNM	12	3	1966	16	3	1966		adult	Syrphidae	Sphecomyia	metallica	female			pinned	Eristalinae	Bigot,1882
USNM_ENT1087010	Nearctic	U.S.A.	California	Marin Co., Mill Valley	37.9061	-122.546	110	110	P.H. Arnaud Jr.	USNM	12	3	1966	16	3	1966		adult	Syrphidae	Sphecomyia	metallica	female			pinned	Eristalinae	Bigot,1882
USNM_ENT1087014	Nearctic	U.S.A.	California	Marin Co., Mill Valley, Lee Street	37.9211	-122.553	110	110	P.H. Arnaud Jr.	USNM	1	4	1966	2	4	1966		adult	Syrphidae	Sphecomyia	metallica	female			pinned	Eristalinae	Bigot,1882
USNM_ENT1087041	Nearctic	U.S.A.	California	Marin Co., Mill Valley	37.9061	-122.546	110	110	P.H. Arnaud Jr.	USNM	12	3	1966	16	3	1966		adult	Syrphidae	Sphecomyia	metallica	male			pinned	Eristalinae	Bigot,1882
USNM_ENT1087059	Nearctic	U.S.A.	California	Marin Co., Mill Valley	37.9061	-122.546	110	110	P.H. Arnaud Jr.	USNM	12	3	1966	16	3	1966		adult	Syrphidae	Sphecomyia	metallica	female			pinned	Eristalinae	Bigot,1882
USNM_ENT1087071	Nearctic	U.S.A.	California	Marin Co., Mill Valley	37.9061	-122.546			P.H. Arnaud Jr.	USNM	7	3	1966	7	3	1966		adult	Syrphidae	Sphecomyia	metallica	male			pinned	Eristalinae	Bigot,1882
USNM_ENT1087079	Nearctic	U.S.A.	California	Marin Co., Mill Valley	37.9061	-122.546			P.H. Arnaud Jr.	USNM	1	3	1966	6	3	1966		adult	Syrphidae	Sphecomyia	metallica	female			pinned	Eristalinae	Bigot,1882
USNM_ENT1087080	Nearctic	U.S.A.	California	Napa Co., Howell Mount, 2 mi. NNE Angwin	38.6042	-122.425			H. B. Leech	USNM	14	1	1975	14	1	1975		adult	Syrphidae	Sphecomyia	metallica	male			pinned	Eristalinae	Bigot,1882
USNM_ENT1087090	Nearctic	U.S.A.	California	Marin Co., Mill Valley	37.9061	-122.546	110	110	P.H. Arnaud Jr.	USNM	12	3	1966	16	3	1966		adult	Syrphidae	Sphecomyia	metallica	male			pinned	Eristalinae	Bigot,1882
USNM_ENT22067	Nearctic	U.S.A.	California						Baron	USNM	0	0	0	0	0	0		adult	Syrphidae	Sphecomyia	metallica	female	holotype	Type of S. lupina (Williston, 1882)	pinned	Eristalinae	Bigot,1882
KMM2003	Nearctic	U.S.A.	California								0	0	0	0	0	0		adult	Syrphidae	Sphecomyia	metallica	female	holotype	Unique # not on pin; type of S. metallica (Bigot, 1882); Locality labeled as Mexico but likely California	pinned	Eristalinae	Bigot,1883
USNM_ENT248957	Nearctic	U.S.A.	California	Napa Co., North side Howell Mountain, 2 miles North Northeast Angwin	38.5868	-122.416				USNM	14	1	1975	14	1	1975		adult	Syrphidae	Sphecomyia	metallica	female			pinned	Eristalinae	Bigot,1882
USNM_ENT248958	Nearctic	U.S.A.	California	Marin Co., Mill Valley	37.9061	-122.546	110	110	P.H. Arnaud Jr.	USNM	12	3	1966	16	3	1966		adult	Syrphidae	Sphecomyia	metallica	female		Paul. H. Arnaud Jr. Collection Gift from Cal. Acad. Sci. Collection	pinned	Eristalinae	Bigot,1882
KMM1325	Nearctic	U.S.A.	Oregon	Jackson Co., Applegate	42.2581	-123.167			L. G. Gentner	WIRC	31	3	1950	31	3	1950		adult	Syrphidae	Sphecomyia	metallica	female			pinned	Eristalinae	Bigot,1882
CNC_Diptera47070	Nearctic	U.S.A.	California	Marin Co., Lily Pond, Alpine Lake	37.9538	-122.635	457	457	D.D. Munroe	CNC	10	5	1970	4	6	1970		adult	Syrphidae	Sphecomyia	oraria	female	paratype		pinned	Eristalinae	Moran,2018
EMEC371304	Nearctic	U.S.A.	California	Marin Co., 2 mi. SE Inverness, Inverness Ridge	38.1014	-122.887			J.A. Powell	EMEC	15	5	1970	15	5	1970	at light	adult	Syrphidae	Sphecomyia	oraria	male	Holotype	Univ. Calif. Insect Survey Specimen # 111082	pinned	Eristalinae	Moran,2018
EMEC371305	Nearctic	U.S.A.	California	Marin Co., 2 mi. SE Inverness, Inverness Ridge	38.1014	-122.887	243	243 to 316	H. Ewing	EMEC	7	5	1971	7	5	1971		adult	Syrphidae	Sphecomyia	oraria	male	paratype	Univ. Calif. Insect Survey Specimen # 106363	pinned	Eristalinae	Moran,2018
EMEC371315	Nearctic	U.S.A.	California	Mendocino Co., NCCRP, 3 mi. N Branscomb	39.6464	-123.447	427	427	C. Strong	EMEC	21	5	1982	23	5	1982		adult	Syrphidae	Sphecomyia	oraria	female	paratype	Univ. Calif. Insect Survey Specimen # 340214	pinned	Eristalinae	Moran,2018
INHS_Insect_Collection776993	Nearctic	U.S.A.	California	Sonoma Co., Plantation	38.5903	-123.31			D. Burdick	INHS	1	5	1958	1	5	1958		adult	Syrphidae	Sphecomyia	oraria	male	paratype	Waldbauer Collection	pinned	Eristalinae	Moran,2018
KMM0893	Nearctic	U.S.A.	California	Sonoma Co., Stillwater Cove	38.5424	-123.289			E.I. Schlinger	CAS	23	5	1954	23	5	1954		adult	Syrphidae	Sphecomyia	oraria	male	paratype		pinned	Eristalinae	Moran,2018
KMM0894	Nearctic	U.S.A.	California	Humboldt Co., Blocksburg	40.2756	-123.636			B.P. Bliven	CAS	30	5	1937	30	5	1937		adult	Syrphidae	Sphecomyia	oraria	female	paratype	No. 644; Hudson P. Bliven Collection 1981 Accession Calif. Acad. of Sci.	pinned	Eristalinae	Moran,2018
LACMENT329903	Nearctic	U.S.A.	California	San Luis Obispo Co., Atascadero	35.4883	-120.67			J. LeCroy	LACM	4	5	1986	4	5	1986		adult	Syrphidae	Sphecomyia	oraria	female	paratype		pinned	Eristalinae	Moran,2018
USNM_ENT1028837	Nearctic	U.S.A.	California	Walnut Creek	37.9103	-122.065				USNM	0	5	0	0	5	0		adult	Syrphidae	Sphecomyia	oraria	female	paratype		pinned	Eristalinae	Moran,2018
USNM_ENT1028841	Nearctic	U.S.A.	California	Sonoma Co., Stillwater Cove	38.5424	-123.289			E.I. Schlinger	CNC	23	5	1954	23	5	1954		adult	Syrphidae	Sphecomyia	oraria	male	paratype	Collector unclear	pinned	Eristalinae	Moran,2018
USNM_ENT1028896	Nearctic	U.S.A.	California	Santa Clara Co., Creek along Sandborn road, 2.7km SE Congree-Springs road	37.2347	-122.059	440	440	P.H. Arnaud, Jr.	USNM	14	4	1974	14	4	1974		adult	Syrphidae	Sphecomyia	oraria	male	paratype		pinned	Eristalinae	Moran,2018
CNC_Diptera143013	Nearctic	Canada	British Columbia	Robson	49.33	-117.68			J.W. Boyes	CNC	0	6	1963	0	6	1963		adult	Syrphidae	Sphecomyia	pattonii	male			pinned	Eristalinae	Williston,1882
CNC_Diptera143021	Nearctic	Canada	British Columbia	Robson	49.33	-117.68			J.W. Boyes	CNC	0	6	1963	0	6	1963		adult	Syrphidae	Sphecomyia	pattonii	female			pinned	Eristalinae	Williston,1882
CNC_Diptera143022	Nearctic	Canada	British Columbia	Robson	49.33	-117.68			J.M.V. Brink	CNC	25	6	1964	25	6	1964		adult	Syrphidae	Sphecomyia	pattonii	female			pinned	Eristalinae	Williston,1882
CNC_Diptera143025	Nearctic	Canada	British Columbia	Sheep Lake, Paulson	49.2542	-117.944			J.M.V. Brink	CNC	2	7	1964	2	7	1964		adult	Syrphidae	Sphecomyia	pattonii	female		Sheep Lake renamed Nancy Greene Lake in late 1960s	pinned	Eristalinae	Williston,1882
CNC_Diptera143026	Nearctic	Canada	British Columbia	Robson	49.33	-117.68			J.W. Boyes	CNC	0	6	1963	0	6	1963		adult	Syrphidae	Sphecomyia	pattonii	male			pinned	Eristalinae	Williston,1882
CNC_Diptera143027	Nearctic	Canada	British Columbia	Blueberry Creek, nr. Paulson	49.2472	-117.664			J.W. Boyes	CNC	0	6	1963	0	6	1963		adult	Syrphidae	Sphecomyia	pattonii	female			pinned	Eristalinae	Williston,1882
CNC_Diptera46993	Nearctic	Canada	British Columbia	32 mi. SW Terrace	54.1941	-129.14			G.E. Shewell	CNC	8	6	1960	8	6	1960		adult	Syrphidae	Sphecomyia	pattonii	male		flowers	pinned	Eristalinae	Williston,1882
CNC_Diptera46994	Nearctic	Canada	British Columbia	32 mi. SW Terrace	54.1941	-129.14			J.G. Chillcott	JVSPC	11	6	1960	11	6	1960		adult	Syrphidae	Sphecomyia	pattonii	male		Part of 2011 exchange with Wouter and Jeroen van Steenis	pinned	Eristalinae	Williston,1882
CNC_Diptera46995	Nearctic	Canada	British Columbia	32 mi. SW Terrace	54.1941	-129.14	15	15	R. Pilfrey	CNC	6	6	1960	6	6	1960		adult	Syrphidae	Sphecomyia	pattonii	male			pinned	Eristalinae	Williston,1882
CNC_Diptera46996	Nearctic	Canada	British Columbia	33 mi. W Terrace	54.5145	-129.423			J.G. Chillcott	CNC	6	6	1960	6	6	1960		adult	Syrphidae	Sphecomyia	pattonii	male		Compared with syntype of Specomyia pattonii Will, Vockeroth 1964	pinned	Eristalinae	Williston,1882
CNC_Diptera46997	Nearctic	Canada	British Columbia	Shames, 18 mi. SW Terrace	54.4096	-128.935	32	32	B. Heming	CNC	23	6	1960	23	6	1960		adult	Syrphidae	Sphecomyia	pattonii	male			pinned	Eristalinae	Williston,1882
CNC_Diptera46998	Nearctic	Canada	British Columbia	Gagnon road, 6 mi. W Terrace	54.4993	-128.716			J.G. Chillcott	CNC	20	6	1960	20	6	1960		adult	Syrphidae	Sphecomyia	pattonii	male			pinned	Eristalinae	Williston,1882
CNC_Diptera46999	Nearctic	Canada	British Columbia	Kitsumkalum Lake, 20 mi. N of Terrace	54.7625	-128.771			J.G. Chillcott	CNC	16	6	1960	16	6	1960		adult	Syrphidae	Sphecomyia	pattonii	male			pinned	Eristalinae	Williston,1882
CNC_Diptera47000	Nearctic	Canada	British Columbia	Ucluelet	48.9398	-125.544			C.H. Young	CNC	14	8	1909	14	8	1909		adult	Syrphidae	Sphecomyia	pattonii	male			pinned	Eristalinae	Williston,1882
CNC_Diptera47001	Nearctic	Canada	British Columbia	Mount Revelstoke National Park, Eva Lake trail	51.0799	-118.109	1829	1829	G.P. Holland	CNC	31	7	1952	31	7	1952		adult	Syrphidae	Sphecomyia	pattonii	male			pinned	Eristalinae	Williston,1882
CNC_Diptera47002	Nearctic	Canada	British Columbia	Mount Revelstoke	51.0945	-118.045	1829	1829	G.P. Holland	CNC	4	8	1952	4	8	1952		adult	Syrphidae	Sphecomyia	pattonii	male			pinned	Eristalinae	Williston,1882
CNC_Diptera47010	Nearctic	Canada	British Columbia	Kleanza Creek, 14 mi. E of Terrace	54.5979	-128.386			J.G. Chillcott	CNC	30	7	1960	30	7	1960	wet scrubby clearing	adult	Syrphidae	Sphecomyia	pattonii	male			pinned	Eristalinae	Williston,1882
CNC_Diptera47012	Nearctic	Canada	British Columbia	Mount Revelstoke National Park, Eva Lake trail	51.0799	-118.109	1829	1829	G.P. Holland	CNC	6	8	1952	6	8	1952		adult	Syrphidae	Sphecomyia	pattonii	female			pinned	Eristalinae	Williston,1882
CNC_Diptera47013	Nearctic	Canada	British Columbia	32 mi. SW Terrace	54.1941	-129.14			G.E. Shewell	CNC	11	6	1960	11	6	1960		adult	Syrphidae	Sphecomyia	pattonii	female			pinned	Eristalinae	Williston,1882
CNC_Diptera47014	Nearctic	Canada	British Columbia	Gagnon road, 6 mi. W Terrace	54.4993	-128.716			J.G. Chillcott	CNC	24	6	1960	24	6	1960		adult	Syrphidae	Sphecomyia	pattonii	female			pinned	Eristalinae	Williston,1882
CNC_Diptera47071	Nearctic	Canada	British Columbia	Christina Lake	49.1101	-118.247			J.M. Smith	CNC	24	7	1955	24	7	1955		adult	Syrphidae	Sphecomyia	pattonii	female			pinned	Eristalinae	Williston,1882
INHS_Insect_Collection776995	Nearctic	Canada	British Columbia	32 mi. SW Terrace	54.1941	-129.14	15	15	R. Pilfrey	INHS	11	6	1960	11	6	1960	Heracleum lanatum	adult	Syrphidae	Sphecomyia	pattonii	male		Waldbauer Collection	pinned	Eristalinae	Williston,1882
KMM0810	Nearctic	Canada	British Columbia	Nanaimo, Biol. Station	49.1544	-123.966			E.C. Van Dyke	SEMC	24	6	1920	24	6	1920		adult	Syrphidae	Sphecomyia	pattonii	male			pinned	Eristalinae	Williston,1882
KMM0838	Nearctic	Canada	British Columbia	Nanaimo, Biol. Station	49.1544	-123.966			E.P. Van Duzee	CAS	25	6	1920	25	6	1920		adult	Syrphidae	Sphecomyia	pattonii	male			pinned	Eristalinae	Williston,1882
KMM0839	Nearctic	Canada	British Columbia	Nanaimo, Biol. Station	49.1544	-123.966			E.P. Van Duzee	CAS	27	6	1920	27	6	1920		adult	Syrphidae	Sphecomyia	pattonii	male			pinned	Eristalinae	Williston,1882
KMM0843	Nearctic	Canada	British Columbia	Upper Carmanah Valley	48.7403	-124.628			N. Winchester	RBCM	3	7	1991	3	7	1991		adult	Syrphidae	Sphecomyia	pattonii	female		719	pinned	Eristalinae	Williston,1882
KMM0844	Nearctic	Canada	British Columbia	Upper Carmanah Valley	48.7403	-124.628			N. Winchester	RBCM	3	7	1991	3	7	1991		adult	Syrphidae	Sphecomyia	pattonii	male			pinned	Eristalinae	Williston,1882
KMM0845	Nearctic	Canada	British Columbia	Upper Carmanah Valley	48.7403	-124.628			N. Winchester	RBCM	3	7	1991	3	7	1991		adult	Syrphidae	Sphecomyia	pattonii	female			pinned	Eristalinae	Williston,1882
KMM0846	Nearctic	Canada	British Columbia	Robson	49.33	-117.68			H.R. Foxlee	UBCZ	6	6	1953	6	6	1953		adult	Syrphidae	Sphecomyia	pattonii	male		ex. H.R. Foxlee Collection U.B.C. 1971	pinned	Eristalinae	Williston,1882
KMM0847	Nearctic	Canada	British Columbia	Barkerville	53.0681	-121.517			G.J. Spencer	UBCZ	3	7	1929	3	7	1929		adult	Syrphidae	Sphecomyia	pattonii	male			pinned	Eristalinae	Williston,1882
KMM0848	Nearctic	Canada	British Columbia	Mitlenatch Island Nature Provincial Park	49.952	-125.002			C.G. Ratzlaff	UBCZ	10	5	2014	10	5	2014		adult	Syrphidae	Sphecomyia	pattonii	female			pinned	Eristalinae	Williston,1882
KMM0849	Nearctic	Canada	British Columbia	Galiano Island	48.9236	-123.442			G.G.E. Scudder	UBCZ	20	5	1978	20	5	1978		adult	Syrphidae	Sphecomyia	pattonii	female			pinned	Eristalinae	Williston,1882
KMM0850	Nearctic	Canada	British Columbia	Galiano Island	48.9236	-123.442			G.G.E. Scudder	UBCZ	9	5	1976	9	5	1976		adult	Syrphidae	Sphecomyia	pattonii	female			pinned	Eristalinae	Williston,1882
MZH_Y286	Nearctic	Canada	British Columbia	Vancouver Island, Victoria; Goldstream Provincial Park	48.4781	-123.547	142	142	W. Van Steenis	MZH	10	5	2005	10	5	2005		adult	Syrphidae	Sphecomyia	pattonii				vial	Eristalinae	Williston,1882
Royal_British_Columbia_Museum_991119105	Nearctic	Canada	British Columbia	Crown Mount	49.4097	-123.092				RBCM	9	7	1907	9	7	1907		adult	Syrphidae	Sphecomyia	pattonii	female			pinned	Eristalinae	Williston,1882
USNM_ENT1028844	Nearctic	Canada	British Columbia	Stanley Park	49.3025	-123.142				USNM	12	5	1966	12	5	1966		adult	Syrphidae	Sphecomyia	pattonii	male			pinned	Eristalinae	Williston,1882
CNC_Diptera110221	Nearctic	U.S.A.	Idaho	Moscow Mountain	46.8028	-116.869			F.M. Hull	CNC	0	0	0	0	0	0		adult	Syrphidae	Sphecomyia	pattonii	female		Frank M. Hull Collection C.N.C. 1973	pinned	Eristalinae	Williston,1882
CNC_Diptera110222	Nearctic	U.S.A.	Idaho	Moscow Mountain	46.8028	-116.869			F.M. Hull	CNC	0	0	0	0	0	0		adult	Syrphidae	Sphecomyia	pattonii	male		Frank M. Hull Collection C.N.C. 1973	pinned	Eristalinae	Williston,1882
CNC_Diptera143001	Nearctic	U.S.A.	Idaho	Moscow Mountain	46.8028	-116.869				CNC	9	7	1911	9	7	1911		adult	Syrphidae	Sphecomyia	pattonii	male		Frank M. Hull Collection C.N.C. 1973 Date is unclear reads VII-9-11	pinned	Eristalinae	Williston,1882
CNC_Diptera143011	Nearctic	U.S.A.	Idaho	Moscow Mountain	46.8028	-116.869			R.C. Shannon	CNC	7	10	1920	7	10	1920		adult	Syrphidae	Sphecomyia	pattonii	female		Frank M. Hull Collection C.N.C. 1973 Date is unclear reads 7-10-20	pinned	Eristalinae	Williston,1882
CNC_Diptera47007	Nearctic	U.S.A.	Idaho	Moscow Mountain	46.8028	-116.869			R.C. Shannon	CNC	10	7	0	10	7	0		adult	Syrphidae	Sphecomyia	pattonii	male			pinned	Eristalinae	Williston,1882
CNC_Diptera47008	Nearctic	U.S.A.	Idaho	Moscow Mountain	46.8028	-116.869			A.L. Melander	CNC	9	7	1920	9	7	1920		adult	Syrphidae	Sphecomyia	pattonii	male		Compared with syntype of Specomyia pattonii Will, Vockeroth 1964	pinned	Eristalinae	Williston,1882
KMM0806	Nearctic	U.S.A.	Idaho	Moscow Mountain	46.8028	-116.869			A.L. Melander	SEMC	9	7	1920	9	7	1920		adult	Syrphidae	Sphecomyia	pattonii	male			pinned	Eristalinae	Williston,1882
KMM0807	Nearctic	U.S.A.	Idaho	Moscow Mountain	46.8028	-116.869				SEMC	4	7	1911	4	7	1911		adult	Syrphidae	Sphecomyia	pattonii	male			pinned	Eristalinae	Williston,1882
KMM0808	Nearctic	U.S.A.	Idaho	Moscow Mountain	46.8028	-116.869				SEMC	2	7	1911	2	7	1911		adult	Syrphidae	Sphecomyia	pattonii	female			pinned	Eristalinae	Williston,1882
KMM0811	Nearctic	U.S.A.	Idaho	Moscow Mountain	46.8028	-116.869			R.C. Shannon	SEMC	10	7	1920	10	7	1920		adult	Syrphidae	Sphecomyia	pattonii	female		Date: ”7.10.20”	pinned	Eristalinae	Williston,1882
KMM0813	Nearctic	U.S.A.	Idaho	Moscow Mountain	46.8028	-116.869			R.W. Dawson	WSU	8	6	1965	8	6	1965		adult	Syrphidae	Sphecomyia	pattonii	male			pinned	Eristalinae	Williston,1882
KMM0814	Nearctic	U.S.A.	Idaho	Moscow Mountain	46.8028	-116.869			R.B. Hutt	WSU	8	6	1965	8	6	1965		adult	Syrphidae	Sphecomyia	pattonii	female			pinned	Eristalinae	Williston,1882
KMM0815	Nearctic	U.S.A.	Idaho	Moscow Mountain	46.8028	-116.869			R.W. Dawson	WSU	8	6	1965	8	6	1965		adult	Syrphidae	Sphecomyia	pattonii	male			pinned	Eristalinae	Williston,1882
KMM0816	Nearctic	U.S.A.	Idaho	Moscow Mountain	46.8028	-116.869			R.W. Dawson	WSU	8	6	1965	8	6	1965		adult	Syrphidae	Sphecomyia	pattonii	female			pinned	Eristalinae	Williston,1882
KMM0817	Nearctic	U.S.A.	Idaho	Calder	47.2783	-116.191			R.D. Akra	WSU	14	6	1969	14	6	1969		adult	Syrphidae	Sphecomyia	pattonii	male			pinned	Eristalinae	Williston,1882
UCRC_ENT_205209	Nearctic	U.S.A.	Idaho	Moscow Mountain	46.8028	-116.869			R.C. Shannon	UCRC	10	7	0	10	7	0		adult	Syrphidae	Sphecomyia	pattonii	male		Univ. Calif. Riverside Ent. Res.Museum	pinned	Eristalinae	Williston,1882
USNM_ENT1028894	Nearctic	U.S.A.	Idaho	Lemhi Co., Blue Nose Peak	45.4374	-114.313				USNM	15	7	1896	15	7	1896		adult	Syrphidae	Sphecomyia	pattonii	male			pinned	Eristalinae	Williston,1882
USNM_ENT1028956	Nearctic	U.S.A.	Idaho	Moscow Mountain	46.8028	-116.869			J.M. Aldrich	USNM	17	6	1904	17	6	1904		adult	Syrphidae	Sphecomyia	pattonii	male			pinned	Eristalinae	Williston,1882
USNM_ENT1028957	Nearctic	U.S.A.	Idaho	Moscow Mountain	46.8028	-116.869			R.C. Shannon	USNM	10	7	1920	10	7	1920		adult	Syrphidae	Sphecomyia	pattonii	male			pinned	Eristalinae	Williston,1882
USNM_ENT1028959	Nearctic	U.S.A.	Idaho	Moscow Mountain	46.8028	-116.869			R.C. Shannon	USNM	10	7	1920	10	7	1920		adult	Syrphidae	Sphecomyia	pattonii	male			pinned	Eristalinae	Williston,1882
USNM_ENT1028972	Nearctic	U.S.A.	Idaho	Moscow Mountain	46.8028	-116.869			R.C. Shannon	USNM	10	7	1920	10	7	1920		adult	Syrphidae	Sphecomyia	pattonii	male			pinned	Eristalinae	Williston,1882
USNM_ENT1028973	Nearctic	U.S.A.	Idaho	Moscow Mountain	46.8028	-116.869			J.M. Aldrich	USNM	1	7	1932	1	7	1932		adult	Syrphidae	Sphecomyia	pattonii	male			pinned	Eristalinae	Williston,1882
USNM_ENT1028975	Nearctic	U.S.A.	Idaho	Moscow Mountain	46.8028	-116.869			R.C. Shannon	USNM	10	7	1920	10	7	1920		adult	Syrphidae	Sphecomyia	pattonii	female			pinned	Eristalinae	Williston,1882
USNM_ENT1028977	Nearctic	U.S.A.	Idaho	Moscow Mountain	46.8028	-116.869				USNM	0	0	0	0	0	0		adult	Syrphidae	Sphecomyia	pattonii	female			pinned	Eristalinae	Williston,1882
USNM_ENT1028978	Nearctic	U.S.A.	Idaho	Moscow Mountain	46.8028	-116.869			R.C. Shannon	USNM	10	7	1920	10	7	1920		adult	Syrphidae	Sphecomyia	pattonii	male			pinned	Eristalinae	Williston,1882
USNM_ENT1028985	Nearctic	U.S.A.	Idaho	Moscow Mountain	46.8028	-116.869			R.C. Shannon	USNM	10	7	1920	10	7	1920		adult	Syrphidae	Sphecomyia	pattonii	female			pinned	Eristalinae	Williston,1882
USNM_ENT1028986	Nearctic	U.S.A.	Idaho	Moscow Mountain	46.8028	-116.869			R.C. Shannon	USNM	10	7	1920	10	7	1920		adult	Syrphidae	Sphecomyia	pattonii	male			pinned	Eristalinae	Williston,1882
USNM_ENT1028987	Nearctic	U.S.A.	Idaho	Moscow Mountain	46.8028	-116.869			R.C. Shannon	USNM	10	7	1920	10	7	1920		adult	Syrphidae	Sphecomyia	pattonii	male			pinned	Eristalinae	Williston,1882
USNM_ENT1028988	Nearctic	U.S.A.	Idaho	Moscow Mountain	46.8028	-116.869			R.C. Shannon	USNM	17	7	0	17	7	0		adult	Syrphidae	Sphecomyia	pattonii	female			pinned	Eristalinae	Williston,1882
USNM_ENT1028989	Nearctic	U.S.A.	Idaho	Moscow Mountain	46.8028	-116.869			R.C. Shannon	USNM	10	7	1920	10	7	1920		adult	Syrphidae	Sphecomyia	pattonii	male			pinned	Eristalinae	Williston,1882
USNM_ENT1028992	Nearctic	U.S.A.	Idaho	Moscow Mountain	46.8028	-116.869			R.C. Shannon	USNM	10	7	1920	10	7	1920		adult	Syrphidae	Sphecomyia	pattonii	male			pinned	Eristalinae	Williston,1882
USNM_ENT1028998	Nearctic	U.S.A.	Idaho	Moscow Mountain	46.8028	-116.869			J.M. Aldrich	USNM	17	6	1904	17	6	1904		adult	Syrphidae	Sphecomyia	pattonii	male			pinned	Eristalinae	Williston,1882
CNC786666	Nearctic	U.S.A.	Montana	Lolo National Forest	47.0565	-113.747			J.H. Skevington, M. F_ldvŕri, D. Marques, A.D. Young, K.M. Moran	CNC	27	6	2017	27	6	2017		adult	Syrphidae	Sphecomyia	pattonii	male			pinned	Eristalinae	Williston,1882
CNC786684	Nearctic	U.S.A.	Montana	Lolo National Forest	47.0565	-113.747			J.H. Skevington, M. F_ldvŕri, D. Marques, A.D. Young, K.M. Moran	CNC	27	6	2017	27	6	2017		adult	Syrphidae	Sphecomyia	pattonii	female			pinned	Eristalinae	Williston,1882
CNC786825	Nearctic	U.S.A.	Montana	Lolo National Forest	47.0565	-113.747			J.H. Skevington, M. F_ldvŕri, D. Marques, A.D. Young, K.M. Moran	CNC	27	6	2017	27	6	2017	Visiting Rubus sp.	adult	Syrphidae	Sphecomyia	pattonii	male			ethyl alcohol(100%)	Eristalinae	Williston,1882
CNC786826	Nearctic	U.S.A.	Montana	Lolo National Forest	47.0565	-113.747			J.H. Skevington, M. F_ldvŕri, D. Marques, A.D. Young, K.M. Moran	CNC	27	6	2017	27	6	2017	Visiting Rubus sp.	adult	Syrphidae	Sphecomyia	pattonii	female			pinned	Eristalinae	Williston,1882
CNC787570	Nearctic	U.S.A.	Montana	Lolo National Forest	47.0565	-113.747			J.H. Skevington, M. F_ldvŕri, D. Marques, A.D. Young, K.M. Moran	CNC	30	6	2017	30	6	2017	Visiting Rubus sp.	adult	Syrphidae	Sphecomyia	pattonii	male			pinned	Eristalinae	Williston,1882
CNC787573	Nearctic	U.S.A.	Montana	Lolo National Forest	47.0565	-113.747			J.H. Skevington, M. F_ldvŕri, D. Marques, A.D. Young, K.M. Moran	CNC	30	6	2017	30	6	2017	Visiting Rubus sp.	adult	Syrphidae	Sphecomyia	pattonii	female			pinned	Eristalinae	Williston,1882
CNC787646	Nearctic	U.S.A.	Montana	Lolo National Forest	47.0565	-113.747			J.H. Skevington, M. F_ldvŕri, D. Marques, A.D. Young, K.M. Moran	CNC	28	6	2017	28	6	2017		adult	Syrphidae	Sphecomyia	pattonii	male			pinned	Eristalinae	Williston,1882
CNC787648	Nearctic	U.S.A.	Montana	Lolo National Forest	47.0565	-113.747			J.H. Skevington, M. F_ldvŕri, D. Marques, A.D. Young, K.M. Moran	CNC	28	6	2017	28	6	2017		adult	Syrphidae	Sphecomyia	pattonii	male			pinned	Eristalinae	Williston,1882
CNC787649	Nearctic	U.S.A.	Montana	Lolo National Forest	47.0565	-113.747			J.H. Skevington, M. F_ldvŕri, D. Marques, A.D. Young, K.M. Moran	CNC	28	6	2017	28	6	2017		adult	Syrphidae	Sphecomyia	pattonii	male			pinned	Eristalinae	Williston,1882
CNC787670	Nearctic	U.S.A.	Montana	Lolo National Forest	47.0565	-113.747			J.H. Skevington, M. F_ldvŕri, D. Marques, A.D. Young, K.M. Moran	CNC	30	6	2017	30	6	2017	Visiting Rubus sp.	adult	Syrphidae	Sphecomyia	pattonii	male			pinned	Eristalinae	Williston,1882
CNC787675	Nearctic	U.S.A.	Montana	Lolo National Forest	47.0565	-113.747			J.H. Skevington, M. F_ldvŕri, D. Marques, A.D. Young, K.M. Moran	CNC	30	6	2017	30	6	2017	Visiting Rubus sp.	adult	Syrphidae	Sphecomyia	pattonii	male			pinned	Eristalinae	Williston,1882
CNC787768	Nearctic	U.S.A.	Montana	Lolo National Forest	47.0565	-113.747			J.H. Skevington, M. F_ldvŕri, D. Marques, A.D. Young, K.M. Moran	CNC	27	6	2017	27	6	2017		adult	Syrphidae	Sphecomyia	pattonii	male			pinned	Eristalinae	Williston,1882
CNC787771	Nearctic	U.S.A.	Montana	Lolo National Forest	47.0565	-113.747			J.H. Skevington, M. F_ldvŕri, D. Marques, A.D. Young, K.M. Moran	CNC	27	6	2017	27	6	2017		adult	Syrphidae	Sphecomyia	pattonii	female			pinned	Eristalinae	Williston,1882
CNC787772	Nearctic	U.S.A.	Montana	Lolo National Forest	47.0565	-113.747			J.H. Skevington, M. F_ldvŕri, D. Marques, A.D. Young, K.M. Moran	CNC	27	6	2017	27	6	2017		adult	Syrphidae	Sphecomyia	pattonii	male			pinned	Eristalinae	Williston,1882
CNC787773	Nearctic	U.S.A.	Montana	Lolo National Forest	47.0565	-113.747			J.H. Skevington, M. F_ldvŕri, D. Marques, A.D. Young, K.M. Moran	CNC	27	6	2017	27	6	2017		adult	Syrphidae	Sphecomyia	pattonii	male			pinned	Eristalinae	Williston,1882
CNC787775	Nearctic	U.S.A.	Montana	Lolo National Forest	47.0565	-113.747			J.H. Skevington, M. F_ldvŕri, D. Marques, A.D. Young, K.M. Moran	CNC	27	6	2017	27	6	2017		adult	Syrphidae	Sphecomyia	pattonii	male			pinned	Eristalinae	Williston,1882
CNC941324	Nearctic	U.S.A.	Montana	Lolo National Forest	47.0565	-113.747			J.H. Skevington, M. F_ldvŕri, D. Marques, A.D. Young, K.M. Moran	CNC	27	6	2017	27	6	2017		adult	Syrphidae	Sphecomyia	pattonii	female		Left at room temperature for 7 months	pinned	Eristalinae	Williston,1882
KMM0799	Nearctic	U.S.A.	Montana	Squaw Peak, Missoula	45.3731	-113.707	608	608	J. Chapman	WIRC	28	7	1952	28	7	1952	top [summit]	adult	Syrphidae	Sphecomyia	pattonii	male			pinned	Eristalinae	Williston,1882
KMM0800	Nearctic	U.S.A.	Montana	Squaw Peak, Missoula	45.3731	-113.707	608	608	J. Chapman	WIRC	28	7	1952	28	7	1952	top [summit]	adult	Syrphidae	Sphecomyia	pattonii	male			pinned	Eristalinae	Williston,1882
KMM0801	Nearctic	U.S.A.	Montana	Squaw Peak, Missoula	45.3731	-113.707	608	608	J. Chapman	WIRC	28	7	1952	28	7	1952	top [summit]	adult	Syrphidae	Sphecomyia	pattonii	male			pinned	Eristalinae	Williston,1882
KMM0802	Nearctic	U.S.A.	Montana	Squaw Peak, Missoula	45.3731	-113.707	608	608	J. Chapman	WIRC	28	7	1952	28	7	1952	top [summit]	adult	Syrphidae	Sphecomyia	pattonii	male			pinned	Eristalinae	Williston,1882
CNC_Diptera47009	Nearctic	U.S.A.	Oregon	Wetmore Campground	44.5246	-118.303				CNC	2	7	1965	2	7	1965		adult	Syrphidae	Sphecomyia	pattonii	male		mounted from alcohol	pinned	Eristalinae	Williston,1882
KMM0818	Nearctic	U.S.A.	Oregon	Union Co., Lower Lick Creek, 26 mi. SE Union	45.1731	-117.641	1304	1304	E.J. Davis	WSU	7	7	1977	9	7	1977		adult	Syrphidae	Sphecomyia	pattonii	male		Malaise baited with CO2	pinned	Eristalinae	Williston,1882
KMM0819	Nearctic	U.S.A.	Oregon	Union Co., Jordan Creek, 28 mi. SSW La Grande	45.1478	-118.167	1466	1466	E.J. Davis	WSU	29	6	1977	2	7	1977		adult	Syrphidae	Sphecomyia	pattonii	male		Malaise baited with CO2	pinned	Eristalinae	Williston,1882
KMM0820	Nearctic	U.S.A.	Oregon	Baker Co., Big Creek, 26 mi. SE Union	44.9481	-117.701	1280	1280	E.J. Davis	WSU	13	7	1977	16	7	1977		adult	Syrphidae	Sphecomyia	pattonii	male		Malaise baited with CO2	pinned	Eristalinae	Williston,1882
KMM0821	Nearctic	U.S.A.	Oregon	Baker Co., Lower Goose Creek, 36 mi. SE Union	44.8472	-117.478	1280	1280	E.J. Davis	WSU	26	6	1977	28	6	1977		adult	Syrphidae	Sphecomyia	pattonii	female		Malaise baited with CO2	pinned	Eristalinae	Williston,1882
KMM0822	Nearctic	U.S.A.	Oregon	Union Co., Whiskey Creek, 12 mi. SSW La Grande	45.1721	-118.167	1609	1609	E.J. Davis	WSU	21	7	1976	24	7	1976		adult	Syrphidae	Sphecomyia	pattonii	female		Malaise baited with CO2	pinned	Eristalinae	Williston,1882
KMM0823	Nearctic	U.S.A.	Oregon	Union Co., Ladd Canyon, 14 mi. S La Grande	45.2131	-118.027	1304	1304	E.J. Davis	WSU	13	7	1975	19	7	1975		adult	Syrphidae	Sphecomyia	pattonii	male		Malaise baited with CO2	pinned	Eristalinae	Williston,1882
KMM0824	Nearctic	U.S.A.	Oregon	Union Co., Ladd Canyon, 14 mi. S La Grande	45.2131	-118.027	1304	1304	E.J. Davis	WSU	13	7	1975	19	7	1975		adult	Syrphidae	Sphecomyia	pattonii	male		Malaise baited with CO2	pinned	Eristalinae	Williston,1882
KMM0826	Nearctic	U.S.A.	Oregon	Union Co., Ladd Canyon, 14 mi. S La Grande	45.2131	-118.027	1304	1304	E.J. Davis	WSU	13	7	1975	19	7	1975		adult	Syrphidae	Sphecomyia	pattonii	male		Malaise baited with CO2	pinned	Eristalinae	Williston,1882
KMM0827	Nearctic	U.S.A.	Oregon	Union Co., Ladd Canyon, 14 mi. S La Grande	45.2131	-118.027	1304	1304	E.J. Davis	WSU	6	7	1975	12	7	1975		adult	Syrphidae	Sphecomyia	pattonii	female		Malaise baited with CO2	pinned	Eristalinae	Williston,1882
KMM0828	Nearctic	U.S.A.	Oregon	Union Co., Jordan Creek, 28 mi. SSW La Grande	45.1478	-118.167	1475	1475	E.J. Davis	WSU	13	7	1975	19	7	1975		adult	Syrphidae	Sphecomyia	pattonii	male		Malaise baited with CO2	pinned	Eristalinae	Williston,1882
KMM0829	Nearctic	U.S.A.	Oregon	Union Co., Jordan Creek, 28 mi. SSW La Grande	45.1478	-118.167	1475	1475	E.J. Davis	WSU	13	7	1975	19	7	1975		adult	Syrphidae	Sphecomyia	pattonii	female		Malaise baited with CO2	pinned	Eristalinae	Williston,1882
KMM0830	Nearctic	U.S.A.	Oregon	Union Co., Lower Lick Creek, 26 mi. SE Union	45.1731	-117.641	1304	1304	E.J. Davis	WSU	7	7	1977	9	7	1977		adult	Syrphidae	Sphecomyia	pattonii	male		Malaise baited with CO2	pinned	Eristalinae	Williston,1882
KMM0831	Nearctic	U.S.A.	Oregon	Union Co., Jordan Creek, 28 mi. SSW La Grande	45.1478	-118.167	1475	1475	E.J. Davis	WSU	29	6	1977	2	7	1977		adult	Syrphidae	Sphecomyia	pattonii	female		Malaise baited with CO2	pinned	Eristalinae	Williston,1882
KMM0835	Nearctic	U.S.A.	Oregon	Wall. Co., Minam State Park	45.7875	-117.723			M. Wiebers	WSU	9	6	1971	9	6	1971		adult	Syrphidae	Sphecomyia	pattonii	male			pinned	Eristalinae	Williston,1882
USNM_ENT1028854	Nearctic	U.S.A.	Oregon	Benton Co., Mary's Peak	44.5044	-123.551			G. Steyskal	USNM	1	7	1971	1	7	1971		adult	Syrphidae	Sphecomyia	pattonii	male			pinned	Eristalinae	Williston,1882
USNM_ENT1028938	Nearctic	U.S.A.	Oregon	Douglas Co., 6 mi E Elkton, Mehl Creek	43.5625	-123.579			J.D. Vertrees	USNM	27	5	1964	27	5	1964		adult	Syrphidae	Sphecomyia	pattonii	female			pinned	Eristalinae	Williston,1882
CNC_Diptera106326	Nearctic	U.S.A.	Washington	Whatcom Co., Mount Baker	48.7667	-121.533			D.M. Wood	CNC	7	8	1982	7	8	1982		adult	Syrphidae	Sphecomyia	pattonii	male			pinned	Eristalinae	Williston,1882
CNC_Diptera106327	Nearctic	U.S.A.	Washington	Whatcom Co., Mount Baker	48.7667	-121.533			D.M. Wood	CNC	7	8	1982	7	8	1982		adult	Syrphidae	Sphecomyia	pattonii	female			pinned	Eristalinae	Williston,1882
CNC_Diptera143002	Nearctic	U.S.A.	Washington	Mason Co.	47.35	-123.18			C.A. Frost	CNC	30	5	1911	30	5	1911		adult	Syrphidae	Sphecomyia	pattonii	female		Frank M. Hull Collection C.N.C. 1973; Geocoded March 2016	pinned	Eristalinae	Williston,1882
CNC_Diptera47003	Nearctic	U.S.A.	Washington	Mount Baker Lodge, Highway 542	47.5784	-122.29			B.V. Peterson	CNC	24	7	1968	24	7	1968		adult	Syrphidae	Sphecomyia	pattonii	male			pinned	Eristalinae	Williston,1882
CNC_Diptera47011	Nearctic	U.S.A.	Washington	Fields Spring State Park	46.0772	-117.172			J.W. Boyes	CNC	28	6	1972	28	6	1972		adult	Syrphidae	Sphecomyia	pattonii	male		-3	pinned	Eristalinae	Williston,1882
KMM0795	Nearctic	U.S.A.	Washington	Signal Peak, Mount Adams	46.2326	-121.135			M.C. Lane	WIRC	15	7	1928	15	7	1928		adult	Syrphidae	Sphecomyia	pattonii	male			pinned	Eristalinae	Williston,1882
KMM0796	Nearctic	U.S.A.	Washington	Signal Peak, Mount Adams	46.2326	-121.135			M.C. Lane	WIRC	15	7	1928	15	7	1928		adult	Syrphidae	Sphecomyia	pattonii	male			pinned	Eristalinae	Williston,1882
KMM0797	Nearctic	U.S.A.	Washington	Signal Peak, Mount Adams	46.2326	-121.135			M.C. Lane	WIRC	15	7	1928	15	7	1928		adult	Syrphidae	Sphecomyia	pattonii	male			pinned	Eristalinae	Williston,1882
KMM0803	Nearctic	U.S.A.	Washington	Signal Peak, Mount Adams	46.2326	-121.135			M.C. Lane	WIRC	15	7	1928	15	7	1928		adult	Syrphidae	Sphecomyia	pattonii	male			pinned	Eristalinae	Williston,1882
KMM0804	Nearctic	U.S.A.	Washington	Alta Vista, Mount Rainier	46.7915	-121.735			A.L. Melander	WIRC	28	7	1922	28	7	1922		adult	Syrphidae	Sphecomyia	pattonii	male			pinned	Eristalinae	Williston,1882
KMM0809	Nearctic	U.S.A.	Washington	Colockum Pass.	47.199	-120.277			R.H. Beamer	SEMC	21	7	1948	21	7	1948		adult	Syrphidae	Sphecomyia	pattonii	male			pinned	Eristalinae	Williston,1882
KMM0812	Nearctic	U.S.A.	Washington	9 mi. NW Conconully, Salmon Meadows	48.6554	-119.839	1371	1371	W.J. Turner	WSU	5	8	1975	7	8	1975		adult	Syrphidae	Sphecomyia	pattonii	female		Malaise with dry ice	pinned	Eristalinae	Williston,1882
KMM0825	Nearctic	U.S.A.	Washington	Snohomish Co., Glacier Peak Wilderness 27 mi ESE Darrington	47.9717	-120.155			E. Miliczky	WSU	19	8	1982	19	8	1982		adult	Syrphidae	Sphecomyia	pattonii	female		Waldbauer Collection	pinned	Eristalinae	Williston,1882
KMM0832	Nearctic	U.S.A.	Washington	Asotin Co., Fields' Spring State Park	46.0811	-117.168			W.J. Turner	WSU	14	5	1972	14	5	1972		adult	Syrphidae	Sphecomyia	pattonii	female		dry ice malaise trap	pinned	Eristalinae	Williston,1882
KMM0833	Nearctic	U.S.A.	Washington	Skagit Co., Rockport State Park. 7 mi. E Concrete	48.4892	-121.616			J.A. Novak	WSU	16	6	1971	17	6	1971		adult	Syrphidae	Sphecomyia	pattonii	female			pinned	Eristalinae	Williston,1882
KMM0834	Nearctic	U.S.A.	Washington	Seattle, U.W Campus	47.6555	-122.303			J.J. Davis	WSU	18	4	1942	18	4	1942		adult	Syrphidae	Sphecomyia	pattonii	female			pinned	Eristalinae	Williston,1882
KMM0836	Nearctic	U.S.A.	Washington	Fields Spring State Park	46.0772	-117.172			M.T. James	WSU	12	6	1949	12	6	1949		adult	Syrphidae	Sphecomyia	pattonii	female			pinned	Eristalinae	Williston,1882
KMM0837	Nearctic	U.S.A.	Washington	Chelan Co., road to Minotaur Lake 16km W Telma	47.8167	-121.033			S.L. Heydon	UCDC	4	8	2000	4	8	2000		adult	Syrphidae	Sphecomyia	pattonii	female			pinned	Eristalinae	Williston,1882
KMM0840	Nearctic	U.S.A.	Washington	Paradise Valley, Mount Rainier	46.7828	-121.812			E.C. Van Dyke	CAS	29	7	1920	29	7	1920		adult	Syrphidae	Sphecomyia	pattonii	male			pinned	Eristalinae	Williston,1882
LACM_ENT_329900	Nearctic	U.S.A.	Washington	Clallam Co., Quillayute Indian Reservation Olympic National Park	47.904	-124.625			J. Grey	LACM	9	7	1990	9	7	1990		adult	Syrphidae	Sphecomyia	pattonii	female			pinned	Eristalinae	Williston,1882
UCRC_ENT_268734	Nearctic	U.S.A.	Washington	Alta Vista, Mount Rainier	46.7915	-121.735			A.L. Melander	UCRC	27	7	1922	27	7	1922		adult	Syrphidae	Sphecomyia	pattonii	male		Univ. Calif. Riverside Ent. Res. Museum	pinned	Eristalinae	Williston,1882
USNM_ENT1028813	Nearctic	U.S.A.	Washington	Hoquiam	46.9836	-123.887			Burke	USNM	12	5	1905	12	5	1905		adult	Syrphidae	Sphecomyia	pattonii	male			pinned	Eristalinae	Williston,1882
USNM_ENT1028852	Nearctic	U.S.A.	Washington	Port Angeles	48.1175	-123.43			T.H. Schaffer	USNM	6	6	1916	6	6	1916		adult	Syrphidae	Sphecomyia	pattonii	female			pinned	Eristalinae	Williston,1882
USNM_ENT1028951	Nearctic	U.S.A.	Washington	Alta Vista, Mount Rainier	46.7915	-121.735			A.L. Melander	USNM	28	7	1922	28	7	1922		adult	Syrphidae	Sphecomyia	pattonii	male			pinned	Eristalinae	Williston,1882
USNM_ENT1028954	Nearctic	U.S.A.	Washington	Alta Vista, Mount Rainier	46.7915	-121.735			A.L. Melander	USNM	28	7	1922	28	7	1922		adult	Syrphidae	Sphecomyia	pattonii	female			pinned	Eristalinae	Williston,1882
USNM_ENT1028955	Nearctic	U.S.A.	Washington	King Co., Seattle	47.6067	-122.329			E. W. Stiles	USNM	30	4	1971	30	4	1971		adult	Syrphidae	Sphecomyia	pattonii				pinned	Eristalinae	Williston,1882
USNM_ENT1028958	Nearctic	U.S.A.	Washington	Crystal Mount	46.9281	-121.504			A.L. Melander	USNM	3	8	1922	3	8	1922		adult	Syrphidae	Sphecomyia	pattonii	male			pinned	Eristalinae	Williston,1882
USNM_ENT1028970	Nearctic	U.S.A.	Washington	Alta Vista, Mount Rainier	46.7915	-121.735			A.L. Melander	USNM	29	7	1922	29	7	1922		adult	Syrphidae	Sphecomyia	pattonii	male			pinned	Eristalinae	Williston,1882
USNM_ENT1028974	Nearctic	U.S.A.	Washington	Crystal Mount	46.9281	-121.504			A.L. Melander	USNM	3	8	1922	3	8	1922		adult	Syrphidae	Sphecomyia	pattonii	male			pinned	Eristalinae	Williston,1882
USNM_ENT1028981	Nearctic	U.S.A.	Washington	Crystal Mount	46.9281	-121.504			A.L. Melander	USNM	3	8	1922	3	8	1922		adult	Syrphidae	Sphecomyia	pattonii	male			pinned	Eristalinae	Williston,1882
USNM_ENT1028983	Nearctic	U.S.A.	Washington	Alta Vista, Mount Rainier	46.7915	-121.735			A.L. Melander	USNM	29	7	1922	29	7	1922		adult	Syrphidae	Sphecomyia	pattonii	male			pinned	Eristalinae	Williston,1882
USNM_ENT1028994	Nearctic	U.S.A.	Washington	Crystal Mount	46.9281	-121.504			A.L. Melander	USNM	3	8	1922	3	8	1922		adult	Syrphidae	Sphecomyia	pattonii	male			pinned	Eristalinae	Williston,1882
USNM_ENT1028996	Nearctic	U.S.A.	Washington	Crystal Mount	46.9281	-121.504			A.L. Melander	USNM	3	8	1922	3	8	1922		adult	Syrphidae	Sphecomyia	pattonii	male			pinned	Eristalinae	Williston,1882
USNM_ENT1028999	Nearctic	U.S.A.	Washington	King Co., Seattle	47.6067	-122.329			E. W. Stiles	USNM	30	4	1971	30	4	1971		adult	Syrphidae	Sphecomyia	pattonii	male			pinned	Eristalinae	Williston,1882
KMM2008	Nearctic	U.S.A.		Washington territory						UMO								adult	Syrphidae	Sphecomyia	pattonii		Holotype	Unique # not on pin; Type of S. calorhina	pinned	Eristalinae	Williston,1882
KMM2004	Nearctic	U.S.A.	Washington							USNM								adult	Syrphidae	Sphecomyia	pattonii	male	Holotype	Unique # not on pin	pinned	Eristalinae	Williston,1882
CNC_Diptera91444	Nearctic	U.S.A.	California	Kern Co., Glennville	35.7236	-118.702			E.G. Linsley, J.W. MacSwain, R.F. Smith	CNC	24	4	1949	24	4	1949		adult	Syrphidae	Sphecomyia	pseudosphecomima	female	paratype	Frank M. Hull Collection C.N.C. 1973	pinned	Eristalinae	Moran,2018
EMEC371308	Nearctic	U.S.A.	California	Tulure Co., Ash Mount Headquarters	36.4868	-118.84	518	518	J. Powell	EMEC	28	4	1979	28	4	1979		adult	Syrphidae	Sphecomyia	pseudosphecomima	female	holotype		pinned	Eristalinae	Moran,2018
USNM_ENT1028990	Nearctic	U.S.A.	California	Yosemite National Park	37.7399	-119.591			E.C. Van Dyke	USNM	16	5	1921	16	5	1921		adult	Syrphidae	Sphecomyia	pseudosphecomima	female	paratype		pinned	Eristalinae	Moran,2018
CNC_Diptera46969	Nearctic	U.S.A.	California	Arroyo Seco	34.1185	-118.192			C.D. Michener	CNC	27	1	1935	27	1	1935		adult	Syrphidae	Sphecomyia	sexfasciata	male	paratype	Frank M. Hull Collection C.N.C. 1973	pinned	Eristalinae	Moran,2018
CNC517072	Nearctic	U.S.A.	California	San Bernardino Co., Big Morongo Canyon Preserve	34.0507	-116.569			J.H. Skevington, K. Moran	CNC	25	4	2016	25	4	2016		adult	Syrphidae	Sphecomyia	sexfasciata	female	paratype		ethyl alcohol(100%)	Eristalinae	Moran,2018
Jeff_Skevington_Specimen45129	Nearctic	U.S.A.	California	Riverside Co., Morongo Valley	34.0451	-116.567			W. Laidlaw	CAS	28	4	1972	28	4	1972		adult	Syrphidae	Sphecomyia	sexfasciata	female	paratype		pinned	Eristalinae	Moran,2018
KMM0901	Nearctic	U.S.A.	California	Monterey Co., Hwy. 1, roadside canyon 3.5km N Lucia	36.0589	-121.588			K.C. Holston	CSCA	15	5	2001	15	5	2001		adult	Syrphidae	Sphecomyia	sexfasciata	female	paratype	Calif. State Coll. CSCA 85892	pinned	Eristalinae	Moran,2018
LACMENT342251	Nearctic	U.S.A.	California	Ventura Co., Ventura Mountains, Pine Mount Creek just S of Reyes Creek Campground.	34.677	-119.308	1190	1190	J.N. Hogue	LACM	29	4	2016	1	5	2016	Prunus virginiana var. demisa	adult	Syrphidae	Sphecomyia	sexfasciata	male	Holotype	notes JNH #526; CSUN Loan 2016-19	pinned	Eristalinae	Moran,2018
LACMENT342252	Nearctic	U.S.A.	California	Ventura Co., Ventura Mountains, Pine Mount Creek just S of Reyes Creek Campground.	34.677	-119.308	1190	1190	J.N. Hogue	LACM	29	4	2016	1	5	2016	Prunus virginiana var. demisa	adult	Syrphidae	Sphecomyia	sexfasciata	male	paratype	notes JNH #526; CSUN Loan 2016-19	pinned	Eristalinae	Moran,2018
LACMENT342306	Nearctic	U.S.A.	California	Ventura Co., Ventura Mountains, Pine Mount Creek just S of Reyes Creek Campground.	34.677	-119.308	1190	1190	A.M. Haberkern	USNM	30	4	2016	30	4	2016	Prunus virginiana var. demisa	adult	Syrphidae	Sphecomyia	sexfasciata	male	paratype		pinned	Eristalinae	Moran,2018
UCRC_ENT428629	Nearctic	U.S.A.	California	Riverside Co., Riverside	33.9533	-117.392				UCRC	26	2	1933	26	2	1933	Salix lasiolepis	adult	Syrphidae	Sphecomyia	sexfasciata	male	paratype	Univ. Caif. Riverside Ent. Res. Museum; collector unclear	pinned	Eristalinae	Moran,2018
UCRC_ENT428631	Nearctic	U.S.A.	California	Riverside Co., Riverside	33.9533	-117.392				UCRC	26	2	1933	26	2	1933	Salix lasiolepis	adult	Syrphidae	Sphecomyia	sexfasciata	female	paratype	Univ. Caif. Riverside Ent. Res. Museum; collector unclear	pinned	Eristalinae	Moran,2018
USNM_ENT01261440	Palaearctic	Japan	Hokkaido	Kamikawa, Mountains Daisetsu Aizankei	43.7055	142.829	1000	1000	F.C. Thompson	USNM	15	7	1986	18	7	1986		adult	Syrphidae	Sphecomyia	tsherepanovi	male			pinned	Eristalinae	Violovitsh,1974
CNC467539	Palaearctic	Japan	Tochigi	Nishi-zawa, Nikko city	36.8439	139.45	1414	1414	K. Ichige	CNC	25	6	2015	25	6	2015	Philadelphus satsumi	adult	Syrphidae	Sphecomyia	tsherepanovi	male			ethyl alcohol(100%)	Eristalinae	Violovitsh,1974
CNC467540	Palaearctic	Japan	Tochigi	Nishi-zawa, Nikko city	36.8439	139.45	1414	1414	K. Ichige	CNC	25	6	2015	25	6	2015	Philadelphus satsumi	adult	Syrphidae	Sphecomyia	tsherepanovi	male			ethyl alcohol(100%)	Eristalinae	Violovitsh,1974
CNC556119	Palaearctic	Japan	Yamanashi	Morioka, Mountain Pass Ohdarumi	35.8219	138.654	2000	2000	K. Moran	CNC	1	6	2016	1	6	2016		adult	Syrphidae	Sphecomyia	tsherepanovi	female			pinned	Eristalinae	Violovitsh,1974
CNC556120	Palaearctic	Japan	Yamanashi	Morioka, Mountain Pass Ohdarumi	35.8219	138.654	2000	2000	K. Moran	CNC	1	6	2016	1	6	2016		adult	Syrphidae	Sphecomyia	tsherepanovi	male			pinned	Eristalinae	Violovitsh,1974
CNC556146	Palaearctic	Japan	Yamanashi	Morioka, Mountain Pass Ohdarumi	35.8219	138.654	2000	2000	K. Moran	CNC	1	6	2016	1	6	2016		adult	Syrphidae	Sphecomyia	tsherepanovi				pinned	Eristalinae	Violovitsh,1974
CNC556147	Palaearctic	Japan	Yamanashi	Morioka, Mountain Pass Ohdarumi	35.8219	138.654	2000	2000	K. Moran	CNC	1	6	2016	1	6	2016		adult	Syrphidae	Sphecomyia	tsherepanovi	male			pinned	Eristalinae	Violovitsh,1974
CNC566648	Palaearctic	Japan	Yamanashi	Morioka, Mountain Pass Ohdarumi	35.8219	138.654	2000	2000	K. Moran	CNC	2	6	2016	2	6	2016		adult	Syrphidae	Sphecomyia	tsherepanovi	male			ethyl alcohol(100%)	Eristalinae	Violovitsh,1974
CNC566649	Palaearctic	Japan	Yamanashi	Morioka, Mountain Pass Ohdarumi	35.8219	138.654	2000	2000	K. Moran	CNC	2	6	2016	2	6	2016		adult	Syrphidae	Sphecomyia	tsherepanovi	male			ethyl alcohol(100%)	Eristalinae	Violovitsh,1974
KMM2005	Palaearctic	Russia	Kuril Islands	Island Sikotan	43.8	146.75				ZISP								adult	Syrphidae	Sphecomyia	tsherepanovi	male	Holotype	Unique # not on pin	pinned	Eristalinae	Violovitsh,1974
CNC_Diptera224797	Palaearctic	Russia	Altai Republic	Teletskoye, Lake Area: Hilltop	51.8087	87.3377	894	894	J.H. Skevington	CNC	24	6	2013	24	6	2013		adult	Syrphidae	Sphecomyia	vespiformis	female			pinned	Eristalinae	Gorski,1852
CNC_Diptera224800	Palaearctic	Russia	Altai Republic	Teletskoye, Lake Area: Hilltop	51.8087	87.3377	894	894	J.H. Skevington	CNC	24	6	2013	24	6	2013		adult	Syrphidae	Sphecomyia	vespiformis	male			pinned	Eristalinae	Gorski,1852
CNC_Diptera226831	Palaearctic	Russia	Altai Republic	Teletskoye, Lake Area: Hilltop	51.8087	87.3377	894	894	J.H. Skevington	CNC	26	6	2013	26	6	2013		adult	Syrphidae	Sphecomyia	vespiformis	female			pinned	Eristalinae	Gorski,1852
CNC_Diptera226833	Palaearctic	Russia	Altai Republic	Teletskoye, Lake Area: Hilltop	51.8087	87.3377	894	894	J.H. Skevington	CNC	26	6	2013	26	6	2013		adult	Syrphidae	Sphecomyia	vespiformis	female			pinned	Eristalinae	Gorski,1852
CNC_Diptera226862	Palaearctic	Russia	Altai Republic	Teletskoye, Lake Area: Hilltop	51.8087	87.3377	894	894	J.H. Skevington	CNC	26	6	2013	26	6	2013		adult	Syrphidae	Sphecomyia	vespiformis	female			pinned	Eristalinae	Gorski,1852
CNC_Diptera225108	Palaearctic	Russia	Novosibirsk Oblast	Sosnovska Resort, S of Novosibirsk	54.788	83.1089	103	103	J.H. Skevington	CNC	20	6	2013	20	6	2013		adult	Syrphidae	Sphecomyia	vespiformis	female			pinned	Eristalinae	Gorski,1852
CNC_Diptera225109	Palaearctic	Russia	Novosibirsk Oblast	Sosnovska Resort, S of Novosibirsk	54.788	83.1089	103	103	J.H. Skevington	CNC	20	6	2013	20	6	2013		adult	Syrphidae	Sphecomyia	vespiformis	male			pinned	Eristalinae	Gorski,1852
CNC_Diptera225113	Palaearctic	Russia	Novosibirsk Oblast	Sosnovska Resort, S of Novosibirsk	54.788	83.1089	103	103	J.H. Skevington	CNC	20	6	2013	20	6	2013		adult	Syrphidae	Sphecomyia	vespiformis	male			pinned	Eristalinae	Gorski,1852
CNC_Diptera225123	Palaearctic	Russia	Novosibirsk Oblast	Sosnovska Resort, S of Novosibirsk	54.788	83.1089	103	103	J.H. Skevington	CNC	20	6	2013	20	6	2013		adult	Syrphidae	Sphecomyia	vespiformis	male			pinned	Eristalinae	Gorski,1852
CNC_Diptera142997	Palaearctic	Russia	Sankt Petersburg	Sankt Petersburg	59.9404	30.3021			Stackelberg	CNC	12	6	1926	12	6	1926		adult	Syrphidae	Sphecomyia	vespiformis	female		Labeled by J.R.V.	pinned	Eristalinae	Gorski,1852
CNC_Diptera142998	Palaearctic	Russia	Sankt Petersburg	Sankt Petersburg	59.9404	30.3021			Stackelberg	CNC	12	6	1926	12	6	1926		adult	Syrphidae	Sphecomyia	vespiformis	female		Labelled by J.R.V.	pinned	Eristalinae	Gorski,1852
CNC_Diptera142999	Palaearctic	Russia	Sankt Petersburg	Sankt Petersburg	59.9404	30.3021			Stackelberg	CNC	12	6	1926	12	6	1926		adult	Syrphidae	Sphecomyia	vespiformis	female		Labelled by J.R.V.	pinned	Eristalinae	Gorski,1852
CNC_Diptera251911	Palaearctic	Sweden	Västerbotten	Bjurholm, Angermanland	63.9307	19.2181			J.W. Boyes	CNC	8	7	1967	8	7	1967		adult	Syrphidae	Sphecomyia	vespiformis	male		[orange label] Boyes Cytolog. Coll. #W5265 To remain in CNC	pinned	Eristalinae	Gorski,1852
CNC_Diptera251912	Palaearctic	Sweden	Västerbotten	Bjurholm, Angermanland	63.9307	19.2181			J.W. Boyes	CNC	8	7	1967	8	7	1967		adult	Syrphidae	Sphecomyia	vespiformis	male		[orange label] Boyes Cytolog. Coll. #W5262 To remain in CNC	pinned	Eristalinae	Gorski,1852
CNC_Diptera251913	Palaearctic	Sweden	Västerbotten	Bjurholm, Angermanland	63.9307	19.2181			J.W. Boyes	CNC	8	7	1967	8	7	1967		adult	Syrphidae	Sphecomyia	vespiformis	male		[orange label] Boyes Cytolog. Coll. #W5234 To remain in CNC	pinned	Eristalinae	Gorski,1852
KMM1331	Palaearctic	Sweden	Västerbotten	Umea Kvarnsvedjan, 3km NW Klabbole Skogsbyrn	63.8276	20.1145			S. Hellqvist	MZLU	0	0	0	0	0	0	Sorbus aucuparia	adult	Syrphidae	Sphecomyia	vespiformis	male			pinned	Eristalinae	Gorski,1852
KMM2006	Palaearctic	Lithuania	Vilnius							ZMHU								adult	Syrphidae	Sphecomyia	vespiformis	male	Holotype		pinned	Eristalinae	Gorski,1852
KMM0868	Nearctic	U.S.A.	Alabama	DeKalb Co., DeSoto State Park	34.4925	-85.615			J.A. MacGown	MEMU	11	5	2005	11	5	2005		adult	Syrphidae	Sphecomyia	vittata	male		A1 in copula with A2 W.H. Cross Expediton	pinned	Eristalinae	Wiedemann,1830
KMM0869	Nearctic	U.S.A.	Alabama	DeKalb Co., DeSoto State Park	34.4925	-85.615			J.A. MacGown	MEMU	11	5	2005	11	5	2005		adult	Syrphidae	Sphecomyia	vittata	female		A2 in copula with A1 W.H. Cross Expedition	pinned	Eristalinae	Wiedemann,1830
KMM0867	Nearctic	U.S.A.	Connecticut	Granby	41.9541	-72.7888				WSU	6	5	1951	6	5	1951		adult	Syrphidae	Sphecomyia	vittata	male		Collector unclear	pinned	Eristalinae	Wiedemann,1830
USNM_ENT1028883	Nearctic	U.S.A.	Connecticut	Lyme	43.8081	-72.16			K.W. Cooper	USNM	0	0	0	0	0	0		adult	Syrphidae	Sphecomyia	vittata	female			pinned	Eristalinae	Wiedemann,1830
USNM_ENT1028940	Nearctic	U.S.A.	Connecticut	Stamford	41.0556	-73.54			B. T. R. Lab	USNM	24	4	1936	24	4	1936		adult	Syrphidae	Sphecomyia	vittata	male			pinned	Eristalinae	Wiedemann,1830
USNM_ENT248576	Nearctic	U.S.A.	Connecticut	Stamford	41.0534	-73.5387				USNM	25	4	1936	25	4	1936		adult	Syrphidae	Sphecomyia	vittata			B.T.R. Lab Coll.	pinned	Eristalinae	Wiedemann,1830
J_Skevington_Specimen50360	Nearctic	U.S.A.	Florida	Liberty Co., Torreya State Park	30.5688	-84.9481			F.D. Fee	ANSP	17	3	1981	17	3	1981	Cornus sp.	adult	Syrphidae	Sphecomyia	vittata	female		Frank D. Fee Collection 2014.1; ANSP Loan #:31.16, June 24th 2015	pinned	Eristalinae	Wiedemann,1830
J_Skevington_Specimen50361	Nearctic	U.S.A.	Florida	Liberty Co., Torreya State Park	30.5688	-84.9481			F.D. Fee	ANSP	9	3	1983	9	3	1983	Symplocos	adult	Syrphidae	Sphecomyia	vittata	male		Frank D. Fee Collection 2014.1; ANSP Loan #:31.16, June 24th 2015	pinned	Eristalinae	Wiedemann,1830
J_Skevington_Specimen50362	Nearctic	U.S.A.	Florida	Liberty Co., Route 12 via Mule Creek, 11 mi. NE of Bristol	30.5197	-84.8574			F.D. Fee	ANSP	17	3	1980	17	3	1980	Prunus	adult	Syrphidae	Sphecomyia	vittata	male		Frank D. Fee Collection 2014.1; ANSP Loan #:31.16, June 24th 2015	pinned	Eristalinae	Wiedemann,1830
J_Skevington_Specimen50363	Nearctic	U.S.A.	Florida	Liberty Co., Torreya State Park	30.5688	-84.9481			F.D. Fee	ANSP	10	3	1985	10	3	1985	Cornus	adult	Syrphidae	Sphecomyia	vittata	male		Frank D. Fee Collection 2014.1	pinned	Eristalinae	Wiedemann,1830
J_Skevington_Specimen50364	Nearctic	U.S.A.	Florida	Liberty Co., Torreya State Park	30.5688	-84.9481			F.D. Fee	ANSP	10	3	1985	10	3	1985	Cornus	adult	Syrphidae	Sphecomyia	vittata	female		Frank D. Fee Collection 2014.1; ANSP Loan #:31.16, June 24th 2015	pinned	Eristalinae	Wiedemann,1830
J_Skevington_Specimen50365	Nearctic	U.S.A.	Florida	Clay Co., Gold Head Branch State Park	29.82	-81.93			F.D. Fee	ANSP	6	3	1985	6	3	1985	Prunus-plum	adult	Syrphidae	Sphecomyia	vittata	female		Frank D. Fee Collection 2014.1	pinned	Eristalinae	Wiedemann,1830
J_Skevington_Specimen50366	Nearctic	U.S.A.	Florida	Clay Co., Torreya State Park	30.567	-84.95			F.D. Fee	ANSP	16	3	1980	16	3	1980	Symplocos	adult	Syrphidae	Sphecomyia	vittata	male		Frank D. Fee Collection 2014.1; ANSP Loan #:31.16, June 24th 2015	pinned	Eristalinae	Wiedemann,1830
Jeff_Skevington_Specimen50178	Nearctic	U.S.A.	Florida	Liberty Co., Torreya State Park	30.5688	-84.9481			F.D. Fee	ANSP	9	3	1983	9	3	1983	Symplocos	adult	Syrphidae	Sphecomyia	vittata	male		Frank D. Fee Collection 2014.1; ANSP Loan #:31.16, June 24th 2015	pinned	Eristalinae	Wiedemann,1830
Jeff_Skevington_Specimen50179	Nearctic	U.S.A.	Florida	Liberty Co., Torreya State Park	30.5688	-84.9481			F.D. Fee	ANSP	10	3	1985	10	3	1985	Cornus	adult	Syrphidae	Sphecomyia	vittata	female		Frank D. Fee Collection 2014.1; ANSP Loan #:31.16, June 24th 2015	pinned	Eristalinae	Wiedemann,1830
INHS_Insect_Collection777008	Nearctic	U.S.A.	Illinois	Piatt Co., Allerton Park, 4 mi W Monticello	39.9984	-88.6517			D.W. Webb	INHS	4	6	1979	4	6	1979		adult	Syrphidae	Sphecomyia	vittata	male			pinned	Eristalinae	Wiedemann,1830
INHS_Insect_Collection777010	Nearctic	U.S.A.	Illinois	Marion Co., SA. Forbes State Park	38.7259	-88.7804			W.E. LaBerge	INHS	29	4	1968	29	4	1968	Taken on Corus sp.	adult	Syrphidae	Sphecomyia	vittata	female			pinned	Eristalinae	Wiedemann,1830
INHS_Insect_Collection777011	Nearctic	U.S.A.	Illinois	N Illinois.						INHS	0	0	0	0	0	0		adult	Syrphidae	Sphecomyia	vittata	female		Andreas Bolter	pinned	Eristalinae	Wiedemann,1830
USNM_ENT1028919	Nearctic	U.S.A.	Illinois	Fountain Bluff	37.7353	-89.5442			R. & M. Frison	USNM	15	5	1932	15	5	1932		adult	Syrphidae	Sphecomyia	vittata	male			pinned	Eristalinae	Wiedemann,1830
JK00733	Nearctic	U.S.A.	Maine	Baxter State Park, S Turner Mount Summit	45.941	-68.851			J. Klymko, S.L. Robinson	ACCDC	22	5	2010	22	5	2010		adult	Syrphidae	Sphecomyia	vittata				pinned	Eristalinae	Wiedemann,1830
KMM0852	Nearctic	U.S.A.	Maine	Somerset Co., Hwy 201	45.1901	-69.9818			B. Kondratieff & R. Baumann	CSU	12	6	1993	12	6	1993		adult	Syrphidae	Sphecomyia	vittata	female			pinned	Eristalinae	Wiedemann,1830
CNC_Diptera47021	Nearctic	Canada	Manitoba	Ninette	49.4	-99.6			R.B. Madge	CNC	25	5	1958	25	5	1958		adult	Syrphidae	Sphecomyia	vittata	male			pinned	Eristalinae	Wiedemann,1830
CNC_Diptera47031	Nearctic	Canada	Manitoba	Stockton	49.5892	-99.4542			N. Criddle	CNC	21	6	1921	21	6	1921		adult	Syrphidae	Sphecomyia	vittata	male			pinned	Eristalinae	Wiedemann,1830
CNC_Diptera47032	Nearctic	Canada	Manitoba	Aweme	49.7085	-99.6028			N. Criddle	CNC	4	6	1915	4	6	1915		adult	Syrphidae	Sphecomyia	vittata	female			pinned	Eristalinae	Wiedemann,1830
CNC_Diptera95490	Nearctic	Canada	Manitoba	2 mi. NE of Treebank along Souris River	49.6667	-99.65			B. Gallaway	CNC	9	6	1993	9	6	1993		adult	Syrphidae	Sphecomyia	vittata	female			pinned	Eristalinae	Wiedemann,1830
CNC602278	Nearctic	Canada	Manitoba	Sundown	49.1024	-96.2771			M. Alexiuk	CNC	28	6	2009	28	6	2009		adult	Syrphidae	Sphecomyia	vittata	female			pinned	Eristalinae	Wiedemann,1830
CNC_Diptera_F47058	Nearctic	U.S.A.	Maryland	8 km S of Prince Frederick	38.4626	-76.5842			J.M. Cumming	CNC	2	5	1987	2	5	1987		adult	Syrphidae	Sphecomyia	vittata	female		2 specimens on pin, this is the female record	pinned	Eristalinae	Wiedemann,1830
CNC_Diptera_M47058	Nearctic	U.S.A.	Maryland	8 km S of Prince Frederick	38.4626	-76.5842			J.M. Cumming	CNC	2	5	1987	2	5	1987		adult	Syrphidae	Sphecomyia	vittata	male		2 specimens on pin, this is the male record	pinned	Eristalinae	Wiedemann,1830
CNC_Diptera47027	Nearctic	U.S.A.	Maryland	Laurel	39.0833	-76.8333				CNC	26	5	1965	26	5	1965		adult	Syrphidae	Sphecomyia	vittata	male			pinned	Eristalinae	Wiedemann,1830
CNC_Diptera47035	Nearctic	U.S.A.	Maryland	Laurel	39.0833	-76.8333				CNC	11	5	1965	11	5	1965		adult	Syrphidae	Sphecomyia	vittata	female			pinned	Eristalinae	Wiedemann,1830
CNC_Diptera47064	Nearctic	U.S.A.	Maryland	Montgomery Co., Bethesda	38.9667	-77.1				CNC	0	6	1970	0	6	1970		adult	Syrphidae	Sphecomyia	vittata	female			pinned	Eristalinae	Wiedemann,1830
KMM0857	Nearctic	U.S.A.	Maryland	Worchester Co., 4 mi. N Whaleysville	38.4509	-75.3008			A.S. Menke	UCDC	9	5	1982	9	5	1982		adult	Syrphidae	Sphecomyia	vittata	male			pinned	Eristalinae	Wiedemann,1830
KMM0858	Nearctic	U.S.A.	Maryland	Worchester Co., 4 mi. N Whaleysville	38.4509	-75.3008			A.S. Menke	UCDC	9	5	1982	9	5	1982		adult	Syrphidae	Sphecomyia	vittata	male			pinned	Eristalinae	Wiedemann,1830
KMM0859	Nearctic	U.S.A.	Maryland	Worchester Co., 4 mi. N Whaleysville	38.4509	-75.3008			A.S. Menke	UCDC	9	5	1982	9	5	1982		adult	Syrphidae	Sphecomyia	vittata	male			pinned	Eristalinae	Wiedemann,1830
KMM0860	Nearctic	U.S.A.	Maryland	Worchester Co., 4 mi. N Whaleysville	38.4509	-75.3008			A.S. Menke	UCDC	9	5	1982	9	5	1982		adult	Syrphidae	Sphecomyia	vittata	female			pinned	Eristalinae	Wiedemann,1830
KMM0861	Nearctic	U.S.A.	Maryland	Worchester Co., 4 mi. N Whaleysville	38.4509	-75.3008			A.S. Menke	UCDC	9	5	1982	9	5	1982		adult	Syrphidae	Sphecomyia	vittata	female			pinned	Eristalinae	Wiedemann,1830
KMM0862	Nearctic	U.S.A.	Maryland	Worchester Co., 4 mi. N Whaleysville	38.4509	-75.3008			A.S. Menke	UCDC	9	5	1982	9	5	1982		adult	Syrphidae	Sphecomyia	vittata	female			pinned	Eristalinae	Wiedemann,1830
KMM0863	Nearctic	U.S.A.	Maryland	Worchester Co., 4 mi. N Whaleysville	38.4509	-75.3008			A.S. Menke	UCDC	9	5	1982	9	5	1982		adult	Syrphidae	Sphecomyia	vittata	male			pinned	Eristalinae	Wiedemann,1830
KMM0865	Nearctic	U.S.A.	Maryland	Montgomery Co., Colesville	39.0757	-77.0019			A.S. Menke	UCDC	26	5	1979	26	5	1979		adult	Syrphidae	Sphecomyia	vittata	male			pinned	Eristalinae	Wiedemann,1830
KMM0866	Nearctic	U.S.A.	Maryland	Montgomery Co., Colesville	39.0757	-77.0019			A.S. Menke	UCDC	19	5	1979	19	5	1979		adult	Syrphidae	Sphecomyia	vittata	male			pinned	Eristalinae	Wiedemann,1830
USNM_ENT1028814	Nearctic	U.S.A.	Maryland	Montgomery Co., 4 mi. SW of Ashton	39.1083	-77.025			G. F. Hevel	USNM	28	4	2001	28	4	2001		adult	Syrphidae	Sphecomyia	vittata	male			pinned	Eristalinae	Wiedemann,1830
USNM_ENT1028842	Nearctic	U.S.A.	Maryland	Prince Co., Patuxent Wildlife Refuge	39.0542	-76.8167			D.M. Kolodny	USNM	6	5	1976	6	5	1976		adult	Syrphidae	Sphecomyia	vittata	female			pinned	Eristalinae	Wiedemann,1830
USNM_ENT1028872	Nearctic	U.S.A.	Maryland	Shepard Pratt	39.3903	-76.6211			Scarbrough	USNM	31	5	1972	31	5	1972		adult	Syrphidae	Sphecomyia	vittata	female			pinned	Eristalinae	Wiedemann,1830
USNM_ENT1028907	Nearctic	U.S.A.	Maryland	Montgomery Co., 4 mi. SW of Ashton	39.1083	-77.025			G. F. Hevel	USNM	28	4	2001	28	4	2001		adult	Syrphidae	Sphecomyia	vittata	male			pinned	Eristalinae	Wiedemann,1830
USNM_ENT21203	Nearctic	U.S.A.	Maryland	Cabin John	38.9744	-77.1581			R.C. Shannon	USNM	29	4	1916	29	4	1916		adult	Syrphidae	Sphecomyia	vittata	female			pinned	Eristalinae	Wiedemann,1830
USNM_ENT1028829	Nearctic	U.S.A.	Massachusetts	Ware	42.2583	-72.2389			A.G. Lavallee,	USNM	25	5	1968	25	5	1968		adult	Syrphidae	Sphecomyia	vittata	male			pinned	Eristalinae	Wiedemann,1830
USNM_ENT1028840	Nearctic	U.S.A.	Massachusetts	Amherst	42.3719	-72.52			Coher	USNM	31	5	1953	31	5	1953		adult	Syrphidae	Sphecomyia	vittata	male			pinned	Eristalinae	Wiedemann,1830
USNM_ENT1028863	Nearctic	U.S.A.	Massachusetts	Petersham	42.4822	-72.195			C.T. Brues	USNM	0	6	1932	0	6	1932		adult	Syrphidae	Sphecomyia	vittata	male			pinned	Eristalinae	Wiedemann,1830
USNM_ENT1028874	Nearctic	U.S.A.	Massachusetts	Amherst	42.3719	-72.52			A.G. Lavallee,	USNM	24	6	1969	24	6	1969		adult	Syrphidae	Sphecomyia	vittata	male			pinned	Eristalinae	Wiedemann,1830
USNM_ENT1028935	Nearctic	U.S.A.	Massachusetts	Forest Hills	42.2939	-71.11			W. M. Mann	USNM	0	0	1910	0	0	1910		adult	Syrphidae	Sphecomyia	vittata	female			pinned	Eristalinae	Wiedemann,1830
USNM_ENT248572	Nearctic	U.S.A.	Massachusetts	Forest Hills	42.2939	-71.11				USNM	0	0	0	0	0	0		adult	Syrphidae	Sphecomyia	vittata	female		W.M. Mann Collection 1954	pinned	Eristalinae	Wiedemann,1830
USNM_ENT248575	Nearctic	U.S.A.	Massachusetts	Amherst	42.3719	-72.52			R. Duffield	USNM	2	6	1969	2	6	1969		adult	Syrphidae	Sphecomyia	vittata	male			pinned	Eristalinae	Wiedemann,1830
CNC_Diptera47023	Nearctic	U.S.A.	Michigan	Oakland Co.	42.5922	-83.3362			H. Curran	CNC	10	5	1942	10	5	1942		adult	Syrphidae	Sphecomyia	vittata	male			pinned	Eristalinae	Wiedemann,1830
INHS_Insect_Collection776996	Nearctic	U.S.A.	Michigan	Emmet Co., nr. Levering, along Reed road	45.6381	-84.7925			G.P. Waldbauer	INHS	22	5	1982	22	5	1982	Prunus virginiana L. ex blossom	adult	Syrphidae	Sphecomyia	vittata	male		Waldbauer Collection	pinned	Eristalinae	Wiedemann,1830
INHS_Insect_Collection776997	Nearctic	U.S.A.	Michigan	Emmet Co., nr. Levering, along Reed road	45.6381	-84.7925			G.P. Waldbauer	INHS	23	6	1982	23	6	1982	Viburnum cassinoides L. ex foliage	adult	Syrphidae	Sphecomyia	vittata	male		Waldbauer Collection	pinned	Eristalinae	Wiedemann,1830
INHS_Insect_Collection776998	Nearctic	U.S.A.	Michigan	Roscommon Co., 8 mi. W Roscommon	44.5158	-84.7551			G.P. Waldbauer	INHS	21	5	1982	21	5	1982	Prunus virginiana L. ex blossom	adult	Syrphidae	Sphecomyia	vittata	female			pinned	Eristalinae	Wiedemann,1830
INHS_Insect_Collection776999	Nearctic	U.S.A.	Michigan	Roscommon Co., 8 mi. W Roscommon	44.5158	-84.7551			G.P. Waldbauer	INHS	21	5	1982	21	5	1982	Prunus virginiana L. ex blossom	adult	Syrphidae	Sphecomyia	vittata	male		Waldbauer Collection	pinned	Eristalinae	Wiedemann,1830
INHS_Insect_Collection777000	Nearctic	U.S.A.	Michigan	Emmet Co., nr. Mackinaw City Wilderness Peak drive	45.7772	-84.7733			G.P. Waldbauer	INHS	28	6	1982	28	6	1982	Physocarpus opulifolius L. ex blossom	adult	Syrphidae	Sphecomyia	vittata	male		Waldbauer Collection	pinned	Eristalinae	Wiedemann,1830
INHS_Insect_Collection777001	Nearctic	U.S.A.	Michigan	3.8 mi. N Levering	45.6903	-84.7869			G.P. Waldbauer	INHS	21	6	1981	21	6	1981	Viburnum lentogo	adult	Syrphidae	Sphecomyia	vittata	female		Waldbauer Collection	pinned	Eristalinae	Wiedemann,1830
KMM0882	Nearctic	U.S.A.	Michigan	Agriculture College	42.7018	-84.4821				MEMU	8	6	1922	8	6	1922		adult	Syrphidae	Sphecomyia	vittata	female			pinned	Eristalinae	Wiedemann,1830
USNM_ENT1028848	Nearctic	U.S.A.	Michigan	2 mi S White Cloud	43.5153	-85.7686			G.P. Waldbauer	USNM	1	6	1982	1	6	1982	Viburnum rafinesquianum	adult	Syrphidae	Sphecomyia	vittata	male			pinned	Eristalinae	Wiedemann,1830
USNM_ENT1028910	Nearctic	U.S.A.	Michigan	Manistee Co., Dublin	44.1803	-85.9328			T.A. Bowling	USNM	8	7	1974	10	7	1974		adult	Syrphidae	Sphecomyia	vittata	female			pinned	Eristalinae	Wiedemann,1830
USNM_ENT248583	Nearctic	U.S.A.	Minnesota	St. Louis Co., 10 mi. W of Tower	47.8079	-92.4911			D.R. Smith	USNM	12	6	1982	12	6	1982		adult	Syrphidae	Sphecomyia	vittata				pinned	Eristalinae	Wiedemann,1830
CNC_Diptera143010	Nearctic	U.S.A.	Mississippi	Lafayette Co.	34.3667	-89.5167			F.M. Hull	CNC	1	4	1949	15	4	1949		adult	Syrphidae	Sphecomyia	vittata	male		Photographed. Frank M. Hull Collection C.N.C. 1973.	pinned	Eristalinae	Wiedemann,1830
CNC_Diptera47030	Nearctic	U.S.A.	Mississippi	Lafayette Co.	34.4	-89.5			F.M. Hull	CNC	0	7	1945	0	7	1945		adult	Syrphidae	Sphecomyia	vittata	male		Frank M. Hull Collection C.N.C. 1973	pinned	Eristalinae	Wiedemann,1830
CNC_Diptera47036	Nearctic	U.S.A.	Mississippi	Lafayette Co.	34.4	-89.5			F.M. Hull	CNC	0	7	1945	0	7	1945		adult	Syrphidae	Sphecomyia	vittata	female		Frank M. Hull Collection C.N.C. 1973	pinned	Eristalinae	Wiedemann,1830
Jeff_Skevington_Specimen43868	Nearctic	U.S.A.	Mississippi	Noxubee Co., Noxubee NW Refuge	33.2327	-89.0958			T.L. Schiefer	MEMU	4	4	1992	4	4	1992		adult	Syrphidae	Sphecomyia	vittata	male			pinned	Eristalinae	Wiedemann,1830
KMM0870	Nearctic	U.S.A.	Mississippi	Lee Co., Natchez Trace, mi. 273.0	34.4061	-88.6375			T.L. Schiefer	MEMU	7	4	2003	7	4	2003	In leaves at base of tree in deciduous forest	adult	Syrphidae	Sphecomyia	vittata	female			pinned	Eristalinae	Wiedemann,1830
KMM0871	Nearctic	U.S.A.	Mississippi	Noxubee Co., Noxubee NW Refuge	33.2327	-89.0958			T.L. Schiefer	MEMU	6	4	1991	6	4	1991	on flowering Cornus florida	adult	Syrphidae	Sphecomyia	vittata	male			pinned	Eristalinae	Wiedemann,1830
KMM0872	Nearctic	U.S.A.	Mississippi	Noxubee Co., Noxubee NW Refuge	33.2327	-89.0958			T.L. Schiefer	MEMU	4	4	1992	4	4	1992	on flowering Crataegus marshallii	adult	Syrphidae	Sphecomyia	vittata	male		T16N, R15E, Sec. 9NW	pinned	Eristalinae	Wiedemann,1830
KMM0873	Nearctic	U.S.A.	Mississippi	Noxubee Co., Noxubee NW Refuge	33.2327	-89.0958			T.L. Schiefer	MEMU	20	3	1997	20	3	1997	on flowering Prunus serotina	adult	Syrphidae	Sphecomyia	vittata	male			pinned	Eristalinae	Wiedemann,1830
KMM0874	Nearctic	U.S.A.	Mississippi	Noxubee Co., Noxubee NW Refuge	33.2327	-89.0958			T.L. Schiefer	MEMU	21	3	1997	21	3	1997	on flowering Prunus serotina	adult	Syrphidae	Sphecomyia	vittata	female			pinned	Eristalinae	Wiedemann,1830
KMM0875	Nearctic	U.S.A.	Mississippi	Oktibbeha Co., Noxubee NW Refuge	33.2878	-88.7772			T.L. Schiefer	MEMU	21	3	2000	21	3	2000	on flowering Crataegus marshallii	adult	Syrphidae	Sphecomyia	vittata	female			pinned	Eristalinae	Wiedemann,1830
KMM0876	Nearctic	U.S.A.	Mississippi	Noxubee Co., Noxubee NW Refuge	33.2327	-89.0958			T.L. Schiefer	MEMU	21	3	1997	21	3	1997	on flowering Prunus serotina	adult	Syrphidae	Sphecomyia	vittata	male			pinned	Eristalinae	Wiedemann,1830
KMM0877	Nearctic	U.S.A.	Mississippi	Noxubee Co., Noxubee NW Refuge	33.2327	-89.0958			T.L. Schiefer	MEMU	20	3	2000	20	3	2000	on flowering Prunus serotina	adult	Syrphidae	Sphecomyia	vittata	female			pinned	Eristalinae	Wiedemann,1830
KMM0878	Nearctic	U.S.A.	Mississippi	Noxubee Co., Noxubee NW Refuge	33.2327	-89.0958			T.L. Schiefer	MEMU	21	3	2000	21	3	2000	on flowering Prunus serotina	adult	Syrphidae	Sphecomyia	vittata	male			pinned	Eristalinae	Wiedemann,1830
KMM0879	Nearctic	U.S.A.	Mississippi	Noxubee Co., Noxubee NW Refuge	33.2327	-89.0958			T.L. Schiefer	MEMU	24	3	2009	24	3	2009	A1. In copula with A2 on flowers of Prunus serotina	adult	Syrphidae	Sphecomyia	vittata	female			pinned	Eristalinae	Wiedemann,1830
KMM0880	Nearctic	U.S.A.	Mississippi	Noxubee Co., Noxubee NW Refuge	33.2327	-89.0958			T.L. Schiefer	MEMU	29	3	2009	29	3	2009	A2. In copula with A1 on flowers of Prunus serotina	adult	Syrphidae	Sphecomyia	vittata	male			pinned	Eristalinae	Wiedemann,1830
JK02251	Nearctic	Canada	New Brunswick	Carleton Co., Irish Settlement	46.1126	-67.7631			J. Klymko, S.L. Robinson	NBMB	7	6	2011	7	6	2011	rd thru decid woods	adult	Syrphidae	Sphecomyia	vittata				pinned	Eristalinae	Wiedemann,1830
JK02274	Nearctic	Canada	New Brunswick	Carleton Co., Irish Settlement	46.1126	-67.7631			J. Klymko, S.L. Robinson	NBMB	7	6	2011	7	6	2011	rd thru decid woods	adult	Syrphidae	Sphecomyia	vittata				pinned	Eristalinae	Wiedemann,1830
JK03240	Nearctic	Canada	New Brunswick	Carleton Co., Meduxnekeag Nature Preserve	46.1922	-67.6805			J. Klymko, S.L. Robinson, N. Smith	NBMB	14	6	2011	23	6	2011	alluvial forest	adult	Syrphidae	Sphecomyia	vittata				pinned	Eristalinae	Wiedemann,1830
JK03324	Nearctic	Canada	New Brunswick	Carleton Co., Meduxnekeag Nature Preserve	46.1922	-67.6805			J. Klymko, S.L. Robinson, N. Smith	NBMB	14	6	2011	23	6	2011	alluvial forest	adult	Syrphidae	Sphecomyia	vittata				pinned	Eristalinae	Wiedemann,1830
JK03340	Nearctic	Canada	New Brunswick	Carleton Co., Bell Forest	46.2195	-67.7219			J. Klymko, S.L. Robinson, N. Smith	NBMB	31	5	2011	8	6	2011	rich decid. woods	adult	Syrphidae	Sphecomyia	vittata				pinned	Eristalinae	Wiedemann,1830
JK03472	Nearctic	Canada	New Brunswick	Carleton Co., Meduxnekeag Nature Preserve	46.1922	-67.6805			J. Klymko, S.L. Robinson, N. Smith	NBMB	31	5	2011	8	6	2011	alluvial forest	adult	Syrphidae	Sphecomyia	vittata				pinned	Eristalinae	Wiedemann,1830
JK03613	Nearctic	Canada	New Brunswick	Carleton Co., Meduxnekeag Nature Preserve	46.1922	-67.6805			J. Klymko, S.L. Robinson, N. Smith	NBMB	31	5	2011	8	6	2011	alluvial forest	adult	Syrphidae	Sphecomyia	vittata				pinned	Eristalinae	Wiedemann,1830
JK05366	Nearctic	Canada	New Brunswick	Albert Co., Caledonia Gorge PNA, Crooked Creek Road	45.803	-64.7817			J. Klymko, S.L. Robinson	NBMB	10	6	2013	10	6	2013	Deciduous woods	adult	Syrphidae	Sphecomyia	vittata				pinned	Eristalinae	Wiedemann,1830
JK07048	Nearctic	Canada	New Brunswick	Albert Co., Caledonia Mount	45.8361	-64.7935			J. Klymko	NBMB	22	6	2014	22	6	2014	road through mixed woods	adult	Syrphidae	Sphecomyia	vittata				pinned	Eristalinae	Wiedemann,1830
CNC_Diptera143003	Nearctic	U.S.A.	New Hampshire	Cheshire Co., Jaffrey	42.815	-72.0224				CNC	0	6	1916	0	6	1916		adult	Syrphidae	Sphecomyia	vittata	female		Frank M. Hull collection CNC 1973	pinned	Eristalinae	Wiedemann,1830
USNM_ENT248571	Nearctic	U.S.A.	New Hampshire	White Mountains	44.271	-71.305			Morrison	USNM	0	0	0	0	0	0		adult	Syrphidae	Sphecomyia	vittata	male			pinned	Eristalinae	Wiedemann,1830
CNC_Diptera245573	Nearctic	U.S.A.	New Jersey	Ramsey	41.0574	-74.1409				CNC	20	6	1916	20	6	1916		adult	Syrphidae	Sphecomyia	vittata	female		Frank M. Hull Collection C.N.C. 1973	pinned	Eristalinae	Wiedemann,1830
KMM0856	Nearctic	U.S.A.	New Jersey	Clementon	39.8115	-74.9829			C.W. Johnson	CSU	0	0	0	0	0	0		adult	Syrphidae	Sphecomyia	vittata	female		Date ambiguous: ”5.9.97”	pinned	Eristalinae	Wiedemann,1830
KMM0885	Nearctic	U.S.A.	New Jersey	Morris Co.	40.8311	-74.5466			D. Carney	WIRC	11	6	1963	11	6	1963	Mixed Hardwoods	adult	Syrphidae	Sphecomyia	vittata	female			pinned	Eristalinae	Wiedemann,1830
USNM_ENT1028834	Nearctic	U.S.A.	New Jersey	Malaga	39.57	-75.05			F.C. Thompson	USNM	1	5	1910	1	5	1910		adult	Syrphidae	Sphecomyia	vittata	female			pinned	Eristalinae	Wiedemann,1830
USNM_ENT248573	Nearctic	U.S.A.	New Jersey	Malaga	39.57	-75.05				USNM	1	5	1910	1	5	1910		adult	Syrphidae	Sphecomyia	vittata	male			pinned	Eristalinae	Wiedemann,1830
KMM0886	Nearctic	U.S.A.	New Mexico	Little Tesuque Canyon, nr. Santa Fe	35.7306	-105.89	2804	2804		WIRC	27	7	1932	10	8	1932		adult	Syrphidae	Sphecomyia	vittata	male			pinned	Eristalinae	Wiedemann,1830
USNM_ENT248569	Nearctic	U.S.A.	New Mexico	Pecos	35.5713	-105.674			CKH	USNM	26	6	0	26	6	0		adult	Syrphidae	Sphecomyia	vittata	female			pinned	Eristalinae	Wiedemann,1830
CNC_Diptera47063	Nearctic	U.S.A.	New York	Danby	42.3495	-76.4792			J.G. Chillcott	CNC	11	6	1964	11	6	1964		adult	Syrphidae	Sphecomyia	vittata	female			pinned	Eristalinae	Wiedemann,1830
KMM0854	Nearctic	U.S.A.	New York	Warren Co., Hudson River, Route 28	43.7137	-74.0074			B. Kondratieff & L. Myers	CSU	28	5	2009	28	5	2009		adult	Syrphidae	Sphecomyia	vittata	female			pinned	Eristalinae	Wiedemann,1830
USNM_ENT1028884	Nearctic	U.S.A.	New York	Essex Co., Mount Hurricane	44.2353	-73.7108			R.C. Shannon	USNM	0	6	1939	0	6	1939		adult	Syrphidae	Sphecomyia	vittata	male			pinned	Eristalinae	Wiedemann,1830
INHS_Insect_Collection777009	Nearctic	U.S.A.	North Carolina	Transylvania Co., 5 mi. N Brevard	35.3036	-82.7381			D.W. Webb	INHS	21	5	1977	21	5	1977		adult	Syrphidae	Sphecomyia	vittata	male			pinned	Eristalinae	Wiedemann,1830
KMM0853	Nearctic	U.S.A.	North Carolina	Graham Co., Panther Creek,	35.3837	-83.6269			B. Kondratieff & Kirchner	CSU	26	5	1993	26	5	1993		adult	Syrphidae	Sphecomyia	vittata	male			pinned	Eristalinae	Wiedemann,1830
KMM0855	Nearctic	U.S.A.	North Carolina	Harnet/Cumberland Co., Little River, Highway 401 S Lillington	35.3351	-78.7839			B. Kondratieff, R. Zuellig & R.F. Kirchner	CSU	3	5	2005	3	5	2005		adult	Syrphidae	Sphecomyia	vittata	female			pinned	Eristalinae	Wiedemann,1830
USNM_ENT248578	Nearctic	U.S.A.	North Carolina	Highlands	35.05	-83.1989			R.C. Shannon	USNM	0	4	1936	0	4	1936		adult	Syrphidae	Sphecomyia	vittata	male			pinned	Eristalinae	Wiedemann,1830
EMEC371286	Nearctic	U.S.A.	North Dakota	Richland Co., 11 mi. W Walcott	46.5457	-97.1702			J.R. Powers	EMEC	16	5	1985	16	5	1985		adult	Syrphidae	Sphecomyia	vittata	female			pinned	Eristalinae	Wiedemann,1830
EMEC371287	Nearctic	U.S.A.	North Dakota	Richland Co., 1 mi. SE McLeod	46.3857	-97.2887			J.R. Powers	EMEC	17	5	1985	17	5	1985		adult	Syrphidae	Sphecomyia	vittata	female			pinned	Eristalinae	Wiedemann,1830
CNC_Diptera143029	Nearctic	Canada	Nova Scotia	Cape Breton Highlands National Park	46.717	-60.66			H.J. Teskey	CNC	29	6	1984	3	7	1984	Dry Mixed Forest	adult	Syrphidae	Sphecomyia	vittata	female			pinned	Eristalinae	Wiedemann,1830
JK04862	Nearctic	Canada	Nova Scotia	Shelburne Co., Shelburne Barrens SES, 0.4km NE Pug Lk	44.0437	-65.4635			J. Klymko, S.L. Robinson	NBMB	6	6	2013	6	6	2013	Corema barren	adult	Syrphidae	Sphecomyia	vittata				pinned	Eristalinae	Wiedemann,1830
JK06936	Nearctic	Canada	Nova Scotia	Shelburne Co., 1.2km NE Clamshell Lk	44.0532	-65.4656			J. Klymko, S.L. Robinson	NSPM	29	5	2014	29	5	2014	Corema barren	adult	Syrphidae	Sphecomyia	vittata				pinned	Eristalinae	Wiedemann,1830
JK07748	Nearctic	Canada	Nova Scotia	Shelburne Co., 1.2km NE Clamshell Lk	44.0532	-65.4656			S.R. Robinson	NSPM	4	6	2014	12	6	2014	Corema barren	adult	Syrphidae	Sphecomyia	vittata				pinned	Eristalinae	Wiedemann,1830
INHS_Insect_Collection777012	Nearctic	U.S.A.	Ohio							INHS	0	0	0	0	0	0		adult	Syrphidae	Sphecomyia	vittata	female			pinned	Eristalinae	Wiedemann,1830
KMM0864	Nearctic	U.S.A.	Ohio	Clermont Co., Williamsburg	39.0833	-84.0333			D.E. Russell	UCDC	11	5	1997	17	5	1997		adult	Syrphidae	Sphecomyia	vittata	female			pinned	Eristalinae	Wiedemann,1830
KMM0883	Nearctic	U.S.A.	Oklahoma	4 mi. N Dover	36.0425	-97.9069			Michener, Rozens, Beamers & Stephen	WIRC	8	4	1950	8	4	1950	Taken on Prunus gracilis	adult	Syrphidae	Sphecomyia	vittata	female			pinned	Eristalinae	Wiedemann,1830
KMM0889	Nearctic	U.S.A.	Oklahoma	4 mi. N Dover	36.0425	-97.9069			Michener, Rozens, Beamers & Stephen	SEMC	8	4	1950	8	4	1950	Taken on Prunus gracilis	adult	Syrphidae	Sphecomyia	vittata	female			pinned	Eristalinae	Wiedemann,1830
KMM0890	Nearctic	U.S.A.	Oklahoma	4 mi. N Dover	36.0425	-97.9069			Michener, Rozens, Beamers & Stephen	SEMC	8	4	1950	8	4	1950	Taken on Prunus gracilis	adult	Syrphidae	Sphecomyia	vittata	female			pinned	Eristalinae	Wiedemann,1830
CNC_Diptera188363	Nearctic	Canada	Ontario	Queen's Biological Station, Pangman Tract	44.52	-76.39			M.M. Locke	CNC	11	6	2009	24	6	2009		adult	Syrphidae	Sphecomyia	vittata	female			pinned	Eristalinae	Wiedemann,1830
CNC_Diptera207546	Nearctic	Canada	Ontario	Nipissing District, Algonquin Provincial Park, Sitting Duck Lake	45.452	-78.4715			E. Proctor	CNC	4	5	2008	19	5	2008	Hardwood Forest	adult	Syrphidae	Sphecomyia	vittata	female		trent:ap08:1089	pinned	Eristalinae	Wiedemann,1830
CNC_Diptera207547	Nearctic	Canada	Ontario	Haliburton Co., Algonquin Provincial Park, Madawaska Lake	45.3293	-78.3036			E. Proctor	CNC	7	6	2007	19	6	2007	Hardwood Forest	adult	Syrphidae	Sphecomyia	vittata	female		trent:ap07:1163	pinned	Eristalinae	Wiedemann,1830
CNC_Diptera399	Nearctic	Canada	Ontario	Ottawa, M[er] B[leu]	45.4	-75.4833			C.H. Curran	CNC	31	5	1923	31	5	1923		adult	Syrphidae	Sphecomyia	vittata	male		Photographed.	pinned	Eristalinae	Wiedemann,1830
CNC_Diptera47022	Nearctic	Canada	Ontario	Orillia	44.6095	-79.4207			H. Curran	CNC	18	5	1921	18	5	1921		adult	Syrphidae	Sphecomyia	vittata	male			pinned	Eristalinae	Wiedemann,1830
CNC_Diptera47033	Nearctic	Canada	Ontario	Severn	44.8051	-79.7169			C.H. Curran	CNC	9	6	1925	9	6	1925		adult	Syrphidae	Sphecomyia	vittata	female			pinned	Eristalinae	Wiedemann,1830
CNC_Diptera47040	Nearctic	Canada	Ontario	Mer Bleu, 5 mi. E of Ottawa	45.4033	-75.5083			D.D. Munroe	CNC	15	6	1966	15	6	1966		adult	Syrphidae	Sphecomyia	vittata	female		Malaise trap C	pinned	Eristalinae	Wiedemann,1830
CNC_Diptera47041	Nearctic	Canada	Ontario	Mer Bleu, 5 mi. E of Ottawa	45.4033	-75.5083			E. Small	CNC	1	6	1973	1	6	1973		adult	Syrphidae	Sphecomyia	vittata	female		Malaise trap C	pinned	Eristalinae	Wiedemann,1830
CNC_Diptera47057	Nearctic	Canada	Ontario	Chaffeys Lock	44.5791	-76.3198			P. Ward	CNC	15	6	1972	15	6	1972		adult	Syrphidae	Sphecomyia	vittata	male			pinned	Eristalinae	Wiedemann,1830
CNC_Diptera48618	Nearctic	Canada	Ontario	One Sided Lake	49.05	-93.8833			S.M. Clark	CNC	20	6	1960	20	6	1960		adult	Syrphidae	Sphecomyia	vittata	female			pinned	Eristalinae	Wiedemann,1830
CNC_Diptera48619	Nearctic	Canada	Ontario	Orillia	44.6095	-79.4207			H. Curran	CNC	16	5	1921	16	5	1921		adult	Syrphidae	Sphecomyia	vittata	female	metatype	Metatype: Chrysotoxum vittatum Wd. compared by Curran	pinned	Eristalinae	Wiedemann,1830
CNC_Diptera94633	Nearctic	Canada	Ontario	Ottawa	45.423	-75.698			J.R. Vockeroth	CNC	26	6	1994	26	6	1994	Damp second growth Acer-Betula wood	adult	Syrphidae	Sphecomyia	vittata	male			pinned	Eristalinae	Wiedemann,1830
CNC_Diptera95100	Nearctic	Canada	Ontario	Constance Bay	45.4956	-76.0869			M. Sanborne	CNC	19	6	1977	19	6	1977		adult	Syrphidae	Sphecomyia	vittata	female			pinned	Eristalinae	Wiedemann,1830
CNC_Diptera95101	Nearctic	Canada	Ontario	Constance Bay	45.4956	-76.0869			M. Sanborne	CNC	19	6	1977	19	6	1977		adult	Syrphidae	Sphecomyia	vittata	female			pinned	Eristalinae	Wiedemann,1830
CNC_Diptera95103	Nearctic	Canada	Ontario	Constance Bay	45.4956	-76.0869			M. Sanborne	CNC	19	6	1977	19	6	1977		adult	Syrphidae	Sphecomyia	vittata	female			pinned	Eristalinae	Wiedemann,1830
CNC_Diptera95491	Nearctic	Canada	Ontario	Ancaster	43.2167	-79.9833			B. DeJonge	CNC	15	6	1995	20	6	1995	Bush, pasture	adult	Syrphidae	Sphecomyia	vittata	female			pinned	Eristalinae	Wiedemann,1830
CNC1042779	Nearctic	Canada	Ontario	Algonquin Provincial Park, Spruce Bog Boardwalk	45.5885	-78.3732			J.H. Skevington, M.M. Locke	CNC	3	6	2018	3	6	2018	on flowers of Aronia melanocarpa	adult	Syrphidae	Sphecomyia	vittata				ethyl alcohol(100%)	Eristalinae	Wiedemann,1830
INHS_Insect_Collection777002	Nearctic	Canada	Ontario	12 mi. S North Bay	46.1275	-79.4561			G.P. Waldbauer	INHS	24	6	1974	24	6	1974		adult	Syrphidae	Sphecomyia	vittata	female		Waldbauer Collection	pinned	Eristalinae	Wiedemann,1830
INHS_Insect_Collection777003	Nearctic	Canada	Ontario	12 mi. S North Bay	46.1275	-79.4561			G.P. Waldbauer	INHS	24	6	1974	24	6	1974		adult	Syrphidae	Sphecomyia	vittata	male		Waldbauer Collection	pinned	Eristalinae	Wiedemann,1830
CNC_Diptera47038	Nearctic	U.S.A.	Pennsylvania	Inglenook	40.4131	-76.9811			Champlain and Knull	CNC	20	5	1921	20	5	1921		adult	Syrphidae	Sphecomyia	vittata	female			pinned	Eristalinae	Wiedemann,1830
CNC_Diptera47073	Nearctic	U.S.A.	Pennsylvania	5 km S of Pine Grove	40.5114	-76.352	375	375	G. & M. Wood	CNC	21	5	1988	21	5	1988		adult	Syrphidae	Sphecomyia	vittata	male			pinned	Eristalinae	Wiedemann,1830
CNC_Diptera47074	Nearctic	U.S.A.	Pennsylvania	5 km S of Pine Grove	40.5114	-76.352	375	375	G. & M. Wood	CNC	21	5	1988	21	5	1988		adult	Syrphidae	Sphecomyia	vittata	male			pinned	Eristalinae	Wiedemann,1830
CNC_Diptera47075	Nearctic	U.S.A.	Pennsylvania	5 km S of Pine Grove	40.5114	-76.352	375	375	G. & M. Wood	CNC	21	5	1988	21	5	1988		adult	Syrphidae	Sphecomyia	vittata	male			pinned	Eristalinae	Wiedemann,1830
CNC_Diptera47076	Nearctic	U.S.A.	Pennsylvania	5 km S of Pine Grove	40.5114	-76.352	375	375	G. & M. Wood	CNC	21	5	1988	21	5	1988		adult	Syrphidae	Sphecomyia	vittata	female			pinned	Eristalinae	Wiedemann,1830
Jeff_Skevington_Specimen50175	Nearctic	U.S.A.	Pennsylvania	Centre Co., Black Moshannon State Park	40.9155	-78.0593			F.D. Fee	ANSP	13	5	1982	13	5	1982	Prunus (cherry)	adult	Syrphidae	Sphecomyia	vittata	male		Frank D. Fee Collection 2014.1; Loan #: 31.16	pinned	Eristalinae	Wiedemann,1830
Jeff_Skevington_Specimen50176	Nearctic	U.S.A.	Pennsylvania	Huntingdon Co., Whipple Dam State Park	40.6938	-77.8574			F.D. Fee	ANSP	16	5	1980	16	5	1980	Crateagus sp.	adult	Syrphidae	Sphecomyia	vittata	female		Frank D. Fee Collection 2014.1; ANSP Loan #:31.16, June 24th 2015	pinned	Eristalinae	Wiedemann,1830
KMM0888	Nearctic	U.S.A.	Pennsylvania	Montgomery Co.	40.2316	-75.3917				SEMC	0	0	0	0	0	0		adult	Syrphidae	Sphecomyia	vittata	female		Univ. of Kan. Lot 958	pinned	Eristalinae	Wiedemann,1830
USNM_ENT1028823	Nearctic	U.S.A.	Pennsylvania	Linglestown	40.3342	-76.7906			W.S. Fischer	USNM	10	5	1915	10	5	1915		adult	Syrphidae	Sphecomyia	vittata	female			pinned	Eristalinae	Wiedemann,1830
USNM_ENT1028928	Nearctic	U.S.A.	Pennsylvania	Unionville	39.895	-75.7289			Greene, G. M.	USNM	3	5	1908	3	5	1908		adult	Syrphidae	Sphecomyia	vittata	female			pinned	Eristalinae	Wiedemann,1830
CNC_Diptera_F47072	Nearctic	Canada	Quebec	Summit of Mount Rigaud	45.4665	-74.3259	220	220	D.M. Wood	CNC	2	6	1994	2	6	1994		adult	Syrphidae	Sphecomyia	vittata	female		2 specimens on pin, this is the female record	pinned	Eristalinae	Wiedemann,1830
CNC_Diptera_M47072	Nearctic	Canada	Quebec	Summit of Mount Rigaud	45.4665	-74.3259	220	220	D.M. Wood	CNC	2	6	1994	2	6	1994		adult	Syrphidae	Sphecomyia	vittata	male		2 specimens on pin, this is the male record	pinned	Eristalinae	Wiedemann,1830
CNC_Diptera109996	Nearctic	Canada	Quebec	Masham Co., Mount Gatineau, Duncan Lake	45.6814	-76.0503	260	260	D.M. Wood	CNC	20	5	1991	20	5	1991		adult	Syrphidae	Sphecomyia	vittata	female			pinned	Eristalinae	Wiedemann,1830
CNC_Diptera110515	Nearctic	Canada	Quebec	Masham Township	45.6833	-76.05			D.M. Wood	CNC	22	5	1977	22	5	1977		adult	Syrphidae	Sphecomyia	vittata	female			pinned	Eristalinae	Wiedemann,1830
CNC_Diptera110624	Nearctic	Canada	Quebec	Gatineau Park	45.5949	-76.0024			W.R.M. Mason	CNC	8	6	1957	8	6	1957		adult	Syrphidae	Sphecomyia	vittata	female			pinned	Eristalinae	Wiedemann,1830
CNC_Diptera47024	Nearctic	Canada	Quebec	Summit of King Mount, Old Chelsea	45.4897	-75.8633	351	351	J.R. Vockeroth	CNC	31	5	1965	31	5	1965		adult	Syrphidae	Sphecomyia	vittata	male			pinned	Eristalinae	Wiedemann,1830
CNC_Diptera47025	Nearctic	Canada	Quebec	Summit of King Mount, Old Chelsea	45.4897	-75.8633	351	351	J.R. Vockeroth	CNC	31	5	1965	31	5	1965		adult	Syrphidae	Sphecomyia	vittata	male			pinned	Eristalinae	Wiedemann,1830
CNC_Diptera47026	Nearctic	Canada	Quebec	Summit of King Mount, Old Chelsea	45.4897	-75.8633	351	351	J.R. Vockeroth	CNC	31	5	1965	31	5	1965		adult	Syrphidae	Sphecomyia	vittata	male			pinned	Eristalinae	Wiedemann,1830
CNC_Diptera47034	Nearctic	Canada	Quebec	Knowlton	45.2167	-72.5148			G.S. Walley	CNC	3	6	1936	3	6	1936		adult	Syrphidae	Sphecomyia	vittata	female			pinned	Eristalinae	Wiedemann,1830
CNC_Diptera47037	Nearctic	Canada	Quebec	Summit of King Mount, Old Chelsea	45.4897	-75.8633	351	351	J.R. Vockeroth	CNC	28	5	1963	28	5	1963		adult	Syrphidae	Sphecomyia	vittata	female			pinned	Eristalinae	Wiedemann,1830
CNC_Diptera47039	Nearctic	Canada	Quebec	Duncan Lake, nr. Rupert	45.6814	-76.0503			J.F. McAlpine	CNC	14	6	1969	14	6	1969		adult	Syrphidae	Sphecomyia	vittata	female			pinned	Eristalinae	Wiedemann,1830
CNC_Diptera47042	Nearctic	Canada	Quebec	Masham Township	45.6833	-76.05			D.M. Wood	CNC	28	5	1978	28	5	1978		adult	Syrphidae	Sphecomyia	vittata	male			pinned	Eristalinae	Wiedemann,1830
CNC_Diptera47043	Nearctic	Canada	Quebec	Masham Township	45.6833	-76.05			D.M. Wood	CNC	27	5	1974	31	5	1974		adult	Syrphidae	Sphecomyia	vittata	male			pinned	Eristalinae	Wiedemann,1830
CNC_Diptera47044	Nearctic	Canada	Quebec	Masham Township	45.6833	-76.05			D.M. Wood	CNC	8	6	1974	9	6	1974		adult	Syrphidae	Sphecomyia	vittata	male			pinned	Eristalinae	Wiedemann,1830
CNC_Diptera47045	Nearctic	Canada	Quebec	Masham Township	45.6833	-76.05			D.M. Wood	CNC	24	5	1973	27	5	1973		adult	Syrphidae	Sphecomyia	vittata	male			pinned	Eristalinae	Wiedemann,1830
CNC_Diptera47046	Nearctic	Canada	Quebec	Masham Township	45.6833	-76.05			D.M. Wood	CNC	3	6	1974	7	6	1974	sphagnum bog	adult	Syrphidae	Sphecomyia	vittata	male			pinned	Eristalinae	Wiedemann,1830
CNC_Diptera47047	Nearctic	Canada	Quebec	Masham Township	45.6833	-76.05			D.M. Wood	CNC	3	6	1974	7	6	1974	sphagnum bog	adult	Syrphidae	Sphecomyia	vittata	male			pinned	Eristalinae	Wiedemann,1830
CNC_Diptera47048	Nearctic	Canada	Quebec	Masham Township	45.6833	-76.05			D.M. Wood	CNC	3	6	1974	7	6	1974	sphagnum bog	adult	Syrphidae	Sphecomyia	vittata	male			pinned	Eristalinae	Wiedemann,1830
CNC_Diptera47049	Nearctic	Canada	Quebec	Duncan Lake, nr. Rupert	45.6814	-76.0503			J.F. McAlpine	CNC	17	6	1971	17	6	1971		adult	Syrphidae	Sphecomyia	vittata	male			pinned	Eristalinae	Wiedemann,1830
CNC_Diptera47050	Nearctic	Canada	Quebec	Duncan Lake, nr. Rupert	45.6814	-76.0503			J.F. McAlpine	CNC	15	6	1971	15	6	1971		adult	Syrphidae	Sphecomyia	vittata	male			pinned	Eristalinae	Wiedemann,1830
CNC_Diptera47051	Nearctic	Canada	Quebec	Duncan Lake, nr. Rupert	45.6814	-76.0503			J.F. McAlpine	CNC	5	6	1971	5	6	1971		adult	Syrphidae	Sphecomyia	vittata	male			pinned	Eristalinae	Wiedemann,1830
CNC_Diptera47052	Nearctic	Canada	Quebec	Summit of Mount Rigaud	45.4665	-74.3259			J.R. Vockeroth	CNC	11	6	1981	11	6	1981		adult	Syrphidae	Sphecomyia	vittata	male		at flowering Acer spicatum	pinned	Eristalinae	Wiedemann,1830
CNC_Diptera47060	Nearctic	Canada	Quebec	Masham Township	45.6833	-76.05			D.M. Wood	CNC	22	6	1974	26	6	1974	sphagnum bog	adult	Syrphidae	Sphecomyia	vittata	female			pinned	Eristalinae	Wiedemann,1830
CNC_Diptera47061	Nearctic	Canada	Quebec	Duncan Lake, nr. Rupert	45.6814	-76.0503			J.F. McAlpine	CNC	10	6	1971	10	6	1971		adult	Syrphidae	Sphecomyia	vittata	female			pinned	Eristalinae	Wiedemann,1830
CNC_Diptera47062	Nearctic	Canada	Quebec	Duncan Lake, nr. Rupert	45.6814	-76.0503			J.F. McAlpine	CNC	5	6	1971	5	6	1971		adult	Syrphidae	Sphecomyia	vittata	female			pinned	Eristalinae	Wiedemann,1830
CNC_Diptera47065	Nearctic	Canada	Quebec	Bog nr. Poltimore, Cte Papineau	45.7852	-75.7099			D.M. Wood	CNC	22	6	1972	30	6	1972		adult	Syrphidae	Sphecomyia	vittata	female			pinned	Eristalinae	Wiedemann,1830
CNC_Diptera47066	Nearctic	Canada	Quebec	Mont St. Hilaire	45.5433	-73.1517			J.W. Boyes	CNC	0	0	1957	0	0	1957		adult	Syrphidae	Sphecomyia	vittata	female			pinned	Eristalinae	Wiedemann,1830
CNC_Diptera47067	Nearctic	Canada	Quebec	Summit of Mount Rigaud	45.4665	-74.3259			J.R. Vockeroth	CNC	11	6	1981	11	6	1981		adult	Syrphidae	Sphecomyia	vittata	female		at flowering Viburnum lentago	pinned	Eristalinae	Wiedemann,1830
CNC_Diptera47068	Nearctic	Canada	Quebec	Summit of Mount Rigaud	45.4665	-74.3259			J.R. Vockeroth	JVSPC	11	6	1981	11	6	1981		adult	Syrphidae	Sphecomyia	vittata	female		at flowering Acer spicatum Part of 2011 exchange with Wouter and Jeroen van Steenis	pinned	Eristalinae	Wiedemann,1830
CNC_Diptera95102	Nearctic	Canada	Quebec	Gatineau Park	45.5949	-76.0024			J.W. Boyes	CNC	13	6	1964	13	6	1964		adult	Syrphidae	Sphecomyia	vittata	female		Second label says “SC 464”	pinned	Eristalinae	Wiedemann,1830
CNC_Diptera95492	Nearctic	Canada	Quebec	Mount Pinacle nr. Frelighsburg	45.0182	-72.8551	712	712	H. Goulet	CNC	11	6	1991	11	6	1991		adult	Syrphidae	Sphecomyia	vittata	male+female			pinned	Eristalinae	Wiedemann,1830
CNC_Diptera96677	Nearctic	Canada	Quebec	Summit of Mount Rigaud	45.4665	-74.3259			D.M. Wood	CNC	4	6	1978	4	6	1978		adult	Syrphidae	Sphecomyia	vittata	male			pinned	Eristalinae	Wiedemann,1830
CNC_Diptera96714	Nearctic	Canada	Quebec	Summit of King Mount, Old Chelsea	45.4897	-75.8633			M. Sanborne	CNC	16	5	1977	16	5	1977		adult	Syrphidae	Sphecomyia	vittata	male			pinned	Eristalinae	Wiedemann,1830
CNC1055012	Nearctic	Canada	Quebec	Summit of Mount Rigaud	45.4665	-74.3259			J.H., A.W. and A.M. Skevington, A.D. Young, K. Moran, M. Morales, M. Reemer	CNC	8	6	2018	8	6	2018	hilltop	adult	Syrphidae	Sphecomyia	vittata				ethyl alcohol(100%)	Eristalinae	Wiedemann,1830
CNC1055017	Nearctic	Canada	Quebec	Summit of Mount Rigaud	45.4665	-74.3259			J.H., A.W. and A.M. Skevington, A.D. Young, K. Moran, M. Morales, M. Reemer	CNC	8	6	2018	8	6	2018	hilltop	adult	Syrphidae	Sphecomyia	vittata				ethyl alcohol(100%)	Eristalinae	Wiedemann,1830
Jeff_Skevington_Specimen17759	Nearctic	Canada	Quebec	Summit of Mount Rigaud	45.4665	-74.3259			J. Gibson, S. Kelso, M. Jackson, C. Vincent	CNC	5	6	2008	5	6	2008	[hilltop]	adult	Syrphidae	Sphecomyia	vittata	female			pinned	Eristalinae	Wiedemann,1830
USNM_ENT1028806	Nearctic	Canada	Quebec	Summit of King Mount, Old Chelsea	45.4897	-75.8633			F.C. Thompson	USNM	12	6	1965	12	6	1965		adult	Syrphidae	Sphecomyia	vittata	female			pinned	Eristalinae	Wiedemann,1830
KMM0851	Nearctic	U.S.A.	Rhode Island	Providence Co., Durfee Hill WMA	41.915	-71.7637			B. Kondratieff & R. Baumann	CSU	1	6	2002	1	6	2002		adult	Syrphidae	Sphecomyia	vittata	female			pinned	Eristalinae	Wiedemann,1830
USNM_ENT248574	Nearctic	U.S.A.	Rhode Island	West Kingston	41.4834	-71.5532				USNM	10	6	1970	10	6	1970		adult	Syrphidae	Sphecomyia	vittata	male			pinned	Eristalinae	Wiedemann,1830
CNC_Diptera245574	Nearctic	U.S.A.	South Carolina	Clemson College	34.677	-82.8388			M.R. Smith	CNC	0	0	1920	0	0	1920		adult	Syrphidae	Sphecomyia	vittata	male		Frank M. Hull Collection C.N.C. 1973	pinned	Eristalinae	Wiedemann,1830
INHS_Insect_Collection777004	Nearctic	U.S.A.	Tennessee	7 mi. E Dickson, Montgomery Bell State Park	36.0912	-87.2807			G.P. Waldbauer	INHS	21	4	1962	21	4	1962	on flower Sassafras varifolium (Salisb.)	adult	Syrphidae	Sphecomyia	vittata	female		Waldbauer Collection	pinned	Eristalinae	Wiedemann,1830
INHS_Insect_Collection777005	Nearctic	U.S.A.	Tennessee	7 mi. E Dickson, Montgomery Bell State Park	36.0912	-87.2807			G.P. Waldbauer	INHS	21	4	1962	21	4	1962	on flower Sassafras varifolium (Salisb.)	adult	Syrphidae	Sphecomyia	vittata	female		Waldbauer Collection	pinned	Eristalinae	Wiedemann,1830
INHS_Insect_Collection777006	Nearctic	U.S.A.	Tennessee	7 mi. E Dickson, Montgomery Bell State Park	36.0912	-87.2807			G.P. Waldbauer	INHS	21	4	1962	21	4	1962	on flower Sassafras varifolium (Salisb.)	adult	Syrphidae	Sphecomyia	vittata	male		Waldbauer Collection	pinned	Eristalinae	Wiedemann,1830
INHS_Insect_Collection777007	Nearctic	U.S.A.	Tennessee	7 mi. E Dickson, Montgomery Bell State Park	36.0912	-87.2807			G.P. Waldbauer	INHS	21	4	1962	21	4	1962	on flower Sassafras varifolium (Salisb.)	adult	Syrphidae	Sphecomyia	vittata	male		Waldbauer Collection	pinned	Eristalinae	Wiedemann,1830
USNM_ENT248579	Nearctic	U.S.A.	Tennessee	7 mi. E Dickson, Montgomery Bell State Park	36.0912	-87.2807			G.P. Waldbauer	USNM	21	4	1962	21	4	1962		adult	Syrphidae	Sphecomyia	vittata	male			pinned	Eristalinae	Wiedemann,1830
USNM_ENT248577	Nearctic	U.S.A.	Texas	Willis	30.4249	-95.4799				USNM	14	4	1903	14	4	1903		adult	Syrphidae	Sphecomyia	vittata	male		A.L. Melander Collection 1961	pinned	Eristalinae	Wiedemann,1830
EMEC368701	Nearctic	U.S.A.	Utah	Utah Co., Snake Creek Pass	40.5907	-111.56			A.T. Whitehead	EMEC	9	7	1969	9	7	1969		adult	Syrphidae	Sphecomyia	vittata	male			pinned	Eristalinae	Wiedemann,1830
EMEC368702	Nearctic	U.S.A.	Utah	Utah Co., Snake Creek Pass	40.5907	-111.56			A.T. Whitehead	EMEC	9	7	1969	9	7	1969		adult	Syrphidae	Sphecomyia	vittata	male			pinned	Eristalinae	Wiedemann,1830
LACM_ENT_329898	Nearctic	U.S.A.	Utah	Cache Co., Green Canyon	41.7681	-111.772			Hanson & Brammer	LACM	7	7	2003	9	7	2003		adult	Syrphidae	Sphecomyia	vittata	male			pinned	Eristalinae	Wiedemann,1830
LACMENT329898	Nearctic	U.S.A.	Utah	Cache Co., Green Canyon	41.7681	-111.772			Hanson & Brammer	LACM	7	7	2003	9	7	2003		adult	Syrphidae	Sphecomyia	vittata	male			pinned	Eristalinae	Wiedemann,1830
USNM_ENT248570	Nearctic	U.S.A.	Utah	Arch Canyon	37.5834	-109.767			C.T. Brues	USNM	21	6	1936	26	6	1935		adult	Syrphidae	Sphecomyia	vittata	female			pinned	Eristalinae	Wiedemann,1830
CNC_Diptera47029	Nearctic	U.S.A.	Virginia	Giles Co., Mountain Lake	37.35	-80.5333	1158	1158	J.R. Vockeroth	CNC	2	6	1962	2	6	1962		adult	Syrphidae	Sphecomyia	vittata	male			pinned	Eristalinae	Wiedemann,1830
CNC_Diptera47059	Nearctic	U.S.A.	Virginia	Prince Frederick, Scientist Cliffs	38.3	-77.45			Wood & Shewell	CNC	16	4	1977	17	4	1977		adult	Syrphidae	Sphecomyia	vittata	female			pinned	Eristalinae	Wiedemann,1830
CNC_Diptera96715	Nearctic	U.S.A.	Virginia	Floyd Co., Summit of Buffalo Mount	36.7333	-80.4667			D.M. Wood	CNC	12	6	2004	12	6	2004		adult	Syrphidae	Sphecomyia	vittata	female			pinned	Eristalinae	Wiedemann,1830
CNC468284	Nearctic	U.S.A.	Virginia	Scott's Run	38.9628	-77.1964			K. Moran	CNC	15	5	2015	15	5	2015		adult	Syrphidae	Sphecomyia	vittata	male			ethyl alcohol(100%)	Eristalinae	Wiedemann,1830
CNC468285	Nearctic	U.S.A.	Virginia	Scott's Run	38.9628	-77.1964			K. Moran	CNC	15	5	2015	15	5	2015		adult	Syrphidae	Sphecomyia	vittata	female			ethyl alcohol(100%)	Eristalinae	Wiedemann,1830
CNC468286	Nearctic	U.S.A.	Virginia	Prince William Forest Park	38.5972	-77.3728			K. Moran	CNC	5	4	2015	25	6	2015		adult	Syrphidae	Sphecomyia	vittata	female			ethyl alcohol(100%)	Eristalinae	Wiedemann,1830
CNC468287	Nearctic	U.S.A.	Virginia	Prince William Forest Park	38.5972	-77.3728			K. Moran	CNC	5	4	2015	25	6	2015		adult	Syrphidae	Sphecomyia	vittata	female			ethyl alcohol(100%)	Eristalinae	Wiedemann,1830
CNC468288	Nearctic	U.S.A.	Virginia	Prince William Forest Park	38.5972	-77.3728			K. Moran	CNC	5	4	2015	25	6	2015		adult	Syrphidae	Sphecomyia	vittata	male			ethyl alcohol(100%)	Eristalinae	Wiedemann,1830
CNC603372	Nearctic	U.S.A.	Virginia	Prince William Forest Park	38.5972	-77.3728			O. Flint, K. Moran	CNC	5	4	2015	25	4	2015		adult	Syrphidae	Sphecomyia	vittata	female			pinned	Eristalinae	Wiedemann,1830
CNC603373	Nearctic	U.S.A.	Virginia	Prince William Forest Park	38.5972	-77.3728			O. Flint, K. Moran	CNC	5	4	2015	25	4	2015		adult	Syrphidae	Sphecomyia	vittata	female			pinned	Eristalinae	Wiedemann,1830
CNC603380	Nearctic	U.S.A.	Virginia	Prince William Forest Park	38.5972	-77.3728			O. Flint, K. Moran	CNC	5	4	2015	25	4	2015		adult	Syrphidae	Sphecomyia	vittata	male			pinned	Eristalinae	Wiedemann,1830
CNC603381	Nearctic	U.S.A.	Virginia	Prince William Forest Park	38.5972	-77.3728			O. Flint, K. Moran	CNC	5	4	2015	25	4	2015		adult	Syrphidae	Sphecomyia	vittata	male			pinned	Eristalinae	Wiedemann,1830
CNC603389	Nearctic	U.S.A.	Virginia	Prince William Forest Park	38.5972	-77.3728			O. Flint, K. Moran	CNC	5	4	2015	25	4	2015		adult	Syrphidae	Sphecomyia	vittata	male			pinned	Eristalinae	Wiedemann,1830
USNM_ENT1028802	Nearctic	U.S.A.	Virginia	Falls Church	38.8825	-77.1708			C.T. Greene	USNM	22	4	1913	22	4	1913	Viburnum pruniform	adult	Syrphidae	Sphecomyia	vittata	male			pinned	Eristalinae	Wiedemann,1830
USNM_ENT1028811	Nearctic	U.S.A.	Virginia	Falls Church	38.8825	-77.1708			C.T. Greene	USNM	2	5	1914	2	5	1914	Cornus sp.	adult	Syrphidae	Sphecomyia	vittata	male			pinned	Eristalinae	Wiedemann,1830
USNM_ENT1028828	Nearctic	U.S.A.	Virginia	Smyth Co., Elk Garden Gap	36.9092	-81.98			F.C. Thompson	USNM	8	6	1979	8	6	1979		adult	Syrphidae	Sphecomyia	vittata	male			pinned	Eristalinae	Wiedemann,1830
USNM_ENT1028833	Nearctic	U.S.A.	Virginia	Falls Church	38.8825	-77.1708			C.T. Greene	USNM	22	4	1913	22	4	1913	Viburnum pruniform	adult	Syrphidae	Sphecomyia	vittata	male			pinned	Eristalinae	Wiedemann,1830
USNM_ENT1028839	Nearctic	U.S.A.	Virginia	Falls Church	38.8825	-77.1708			C.T. Greene	USNM	22	4	1913	22	4	1913		adult	Syrphidae	Sphecomyia	vittata	male			pinned	Eristalinae	Wiedemann,1830
USNM_ENT1028847	Nearctic	U.S.A.	Virginia	Floyd Co.	36.9047	-80.2911			B. Kondratieff	USNM	21	5	1977	21	5	1977		adult	Syrphidae	Sphecomyia	vittata	female			pinned	Eristalinae	Wiedemann,1830
USNM_ENT1028866	Nearctic	U.S.A.	Virginia	Fairfax Co., Dead Run	38.9633	-77.1717			R.C. Shannon	USNM	23	5	1939	23	5	1939	At Maple sap run	adult	Syrphidae	Sphecomyia	vittata	male			pinned	Eristalinae	Wiedemann,1830
USNM_ENT1028880	Nearctic	U.S.A.	Virginia	Great Falls	39	-77.25			C.T. Greene	USNM	10	5	1915	10	5	1915		adult	Syrphidae	Sphecomyia	vittata	female			pinned	Eristalinae	Wiedemann,1830
USNM_ENT1028906	Nearctic	U.S.A.	Virginia	Falls Church	38.8825	-77.1708			C.T. Greene	USNM	22	4	1913	22	4	1913		adult	Syrphidae	Sphecomyia	vittata	male			pinned	Eristalinae	Wiedemann,1830
USNM_ENT1028927	Nearctic	U.S.A.	Virginia	Smyth Co., Hurricane Creek	36.7197	-81.4947			F.C. Thompson	USNM	22	5	1981	22	5	1981		adult	Syrphidae	Sphecomyia	vittata	female			pinned	Eristalinae	Wiedemann,1830
USNM_ENT1028929	Nearctic	U.S.A.	Virginia	Falls Church	38.8825	-77.1708			C.T. Greene	USNM	22	4	1913	22	4	1913	Viburnum pruniform	adult	Syrphidae	Sphecomyia	vittata	male			pinned	Eristalinae	Wiedemann,1830
USNM_ENT1028932	Nearctic	U.S.A.	Virginia	Plummers Island	38.9694	-77.1764			H.L. Viereck	USNM	21	5	1916	21	5	1916		adult	Syrphidae	Sphecomyia	vittata	male			pinned	Eristalinae	Wiedemann,1830
USNM_ENT1028942	Nearctic	U.S.A.	Virginia	Plummers Island	38.9694	-77.1764			J.C. Crawford	USNM	30	4	1922	30	4	1922	Alliaria officinalis	adult	Syrphidae	Sphecomyia	vittata	female			pinned	Eristalinae	Wiedemann,1830
USNM_ENT19456	Nearctic	U.S.A.	Virginia	Plummers Island	38.9694	-77.1764			J.H. Weldt	USNM	6	5	1914	6	5	1914		adult	Syrphidae	Sphecomyia	vittata	male+female			pinned	Eristalinae	Wiedemann,1830
USNM_ENT21205	Nearctic	U.S.A.	Virginia	Fairfax Co., Dead Run	38.9633	-77.1717			R.C. Shannon	USNM	30	5	1939	30	5	1939	At Maple sap run	adult	Syrphidae	Sphecomyia	vittata	male			pinned	Eristalinae	Wiedemann,1830
USNM_ENT21208	Nearctic	U.S.A.	Virginia	Glencarlyn	38.8648	-77.1224			C.T. Greene	USNM	10	5	1920	10	5	1920		adult	Syrphidae	Sphecomyia	vittata	male			pinned	Eristalinae	Wiedemann,1830
USNM_ENT21209	Nearctic	U.S.A.	Virginia	Falls Church	38.8825	-77.1708			C.T. Greene	USNM	27	4	1919	27	4	1919		adult	Syrphidae	Sphecomyia	vittata	male			pinned	Eristalinae	Wiedemann,1830
USNM_ENT21210	Nearctic	U.S.A.	Virginia	Falls Church	38.8825	-77.1708			C.T. Greene	USNM	29	4	1917	29	4	1917		adult	Syrphidae	Sphecomyia	vittata	male			pinned	Eristalinae	Wiedemann,1830
USNM_ENT21218	Nearctic	U.S.A.	Virginia	Falls Church	38.8825	-77.1708			C.T. Greene	USNM	22	4	1913	22	4	1913		adult	Syrphidae	Sphecomyia	vittata	male			pinned	Eristalinae	Wiedemann,1830
USNM_ENT21219	Nearctic	U.S.A.	Virginia	Vienna	38.9025	-77.265			J.C. Bridwell	USNM	23	4	1939	23	4	1939		adult	Syrphidae	Sphecomyia	vittata	male			pinned	Eristalinae	Wiedemann,1830
USNM_ENT21220	Nearctic	U.S.A.	Washington, D.C.	Washington	38.9	-77.0333			F. Knab	USNM	23	4	1909	23	4	1909		adult	Syrphidae	Sphecomyia	vittata				pinned	Eristalinae	Wiedemann,1830
USNM_ENT1028801	Nearctic	U.S.A.	West Virginia	Hardy Co., 3mi NE Mathias	38.9167	-78.8167			D.R. Smith	USNM	4	4	2006	10	5	2006		adult	Syrphidae	Sphecomyia	vittata	female			pinned	Eristalinae	Wiedemann,1830
USNM_ENT1028807	Nearctic	U.S.A.	West Virginia	Hardy Co., 3mi NE Mathias	38.9167	-78.8167			D.R. Smith	USNM	4	4	2006	10	5	2006		adult	Syrphidae	Sphecomyia	vittata	male			pinned	Eristalinae	Wiedemann,1830
USNM_ENT1028808	Nearctic	U.S.A.	West Virginia	Tucker Co., Fernow Experimental Forest	39.09	-79.2486			E.M. Barrows	USNM	10	5	1991	20	5	1991		adult	Syrphidae	Sphecomyia	vittata	female			pinned	Eristalinae	Wiedemann,1830
USNM_ENT1028810	Nearctic	U.S.A.	West Virginia	Tucker Co., Fernow Experimental Forest	39.09	-79.2486			E.M. Barrows	USNM	21	5	1991	30	5	1991		adult	Syrphidae	Sphecomyia	vittata	male			pinned	Eristalinae	Wiedemann,1830
USNM_ENT1028816	Nearctic	U.S.A.	West Virginia	Tucker Co., Fernow Experimental Forest	39.09	-79.2486			E.M. Barrows	USNM	21	5	1991	30	5	1991		adult	Syrphidae	Sphecomyia	vittata	female			pinned	Eristalinae	Wiedemann,1830
USNM_ENT1028817	Nearctic	U.S.A.	West Virginia	Tucker Co., Fernow Experimental Forest	39.09	-79.2486			E.M. Barrows	USNM	30	5	1993	9	6	1993		adult	Syrphidae	Sphecomyia	vittata	female			pinned	Eristalinae	Wiedemann,1830
USNM_ENT1028838	Nearctic	U.S.A.	West Virginia	Tucker Co., Fernow Experimental Forest	39.09	-79.2486			E.M. Barrows	USNM	10	5	1991	20	5	1991		adult	Syrphidae	Sphecomyia	vittata	male			pinned	Eristalinae	Wiedemann,1830
USNM_ENT1028849	Nearctic	U.S.A.	West Virginia	Hardy Co., 3mi NE Mathias	38.9167	-78.8167			D.R. Smith	USNM	26	4	2005	16	5	2005		adult	Syrphidae	Sphecomyia	vittata	male			pinned	Eristalinae	Wiedemann,1830
USNM_ENT1028851	Nearctic	U.S.A.	West Virginia	Tucker Co., Fernow Experimental Forest	39.09	-79.2486			E.M. Barrows	USNM	21	5	1991	30	5	1991		adult	Syrphidae	Sphecomyia	vittata	female			pinned	Eristalinae	Wiedemann,1830
USNM_ENT1028853	Nearctic	U.S.A.	West Virginia	Tucker Co., Fernow Experimental Forest	39.09	-79.2486			E.M. Barrows	USNM	9	6	1993	19	6	1993		adult	Syrphidae	Sphecomyia	vittata	female			pinned	Eristalinae	Wiedemann,1830
USNM_ENT1028861	Nearctic	U.S.A.	West Virginia	Tucker Co., Fernow Experimental Forest	39.09	-79.2486			E.M. Barrows	USNM	20	5	1993	30	5	1993		adult	Syrphidae	Sphecomyia	vittata	female			pinned	Eristalinae	Wiedemann,1830
USNM_ENT1028873	Nearctic	U.S.A.	West Virginia	Hardy Co., 3mi NE Mathias	38.9167	-78.8167			D.R. Smith	USNM	4	4	2006	10	5	2006		adult	Syrphidae	Sphecomyia	vittata	female			pinned	Eristalinae	Wiedemann,1830
USNM_ENT1028879	Nearctic	U.S.A.	West Virginia	Hardy Co., 3mi NE Mathias	38.9167	-78.8167			D.R. Smith	USNM	4	4	2006	10	5	2006		adult	Syrphidae	Sphecomyia	vittata	male			pinned	Eristalinae	Wiedemann,1830
USNM_ENT1028889	Nearctic	U.S.A.	West Virginia	Tucker Co., Fernow Experimental Forest	39.09	-79.2486			E.M. Barrows	USNM	10	5	1991	20	5	1991		adult	Syrphidae	Sphecomyia	vittata	female			pinned	Eristalinae	Wiedemann,1830
USNM_ENT1028891	Nearctic	U.S.A.	West Virginia	Tucker Co., Fernow Experimental Forest	39.09	-79.2486			E.M. Barrows	USNM	20	5	1993	30	5	1993		adult	Syrphidae	Sphecomyia	vittata	female			pinned	Eristalinae	Wiedemann,1830
USNM_ENT1028893	Nearctic	U.S.A.	West Virginia	Tucker Co., Fernow Experimental Forest	39.09	-79.2486			E.M. Barrows	USNM	31	5	1991	9	6	1991		adult	Syrphidae	Sphecomyia	vittata	male			pinned	Eristalinae	Wiedemann,1830
USNM_ENT1028898	Nearctic	U.S.A.	West Virginia	Tucker Co., Fernow Experimental Forest	39.09	-79.2486			E.M. Barrows	USNM	20	5	1993	30	5	1993		adult	Syrphidae	Sphecomyia	vittata	female			pinned	Eristalinae	Wiedemann,1830
USNM_ENT1028899	Nearctic	U.S.A.	West Virginia	Tucker Co., Fernow Experimental Forest	39.09	-79.2486			E.M. Barrows	USNM	20	5	1993	30	5	1993		adult	Syrphidae	Sphecomyia	vittata	female			pinned	Eristalinae	Wiedemann,1830
USNM_ENT1028904	Nearctic	U.S.A.	West Virginia	Hardy Co., 3mi NE Mathias	38.9167	-78.8167			D.R. Smith	USNM	17	5	2002	3	6	2002		adult	Syrphidae	Sphecomyia	vittata	male			pinned	Eristalinae	Wiedemann,1830
USNM_ENT1028905	Nearctic	U.S.A.	West Virginia	Tucker Co., Fernow Experimental Forest	39.09	-79.2486			E.M. Barrows	USNM	30	5	1993	9	6	1993		adult	Syrphidae	Sphecomyia	vittata	male			pinned	Eristalinae	Wiedemann,1830
USNM_ENT1028909	Nearctic	U.S.A.	West Virginia	Tucker Co., Fernow Experimental Forest	39.09	-79.2486			E.M. Barrows	USNM	20	5	1993	30	5	1993		adult	Syrphidae	Sphecomyia	vittata	female			pinned	Eristalinae	Wiedemann,1830
USNM_ENT1028913	Nearctic	U.S.A.	West Virginia	Hardy Co., 3mi NE Mathias	38.9167	-78.8167			D.R. Smith	USNM	4	4	2006	10	5	2006		adult	Syrphidae	Sphecomyia	vittata	female			pinned	Eristalinae	Wiedemann,1830
USNM_ENT1028914	Nearctic	U.S.A.	West Virginia	Tucker Co., Fernow Experimental Forest	39.09	-79.2486			E.M. Barrows	USNM	10	5	1991	20	5	1991		adult	Syrphidae	Sphecomyia	vittata	female			pinned	Eristalinae	Wiedemann,1830
USNM_ENT1028915	Nearctic	U.S.A.	West Virginia	Tucker Co., Fernow Experimental Forest	39.09	-79.2486			E.M. Barrows	USNM	10	5	1991	20	5	1991		adult	Syrphidae	Sphecomyia	vittata	male			pinned	Eristalinae	Wiedemann,1830
USNM_ENT1028916	Nearctic	U.S.A.	West Virginia	Hardy Co., 3mi NE Mathias	38.9167	-78.8167			D.R. Smith	USNM	4	4	2006	10	5	2006		adult	Syrphidae	Sphecomyia	vittata	male			pinned	Eristalinae	Wiedemann,1830
USNM_ENT1028933	Nearctic	U.S.A.	West Virginia	Hardy Co., 3mi NE Mathias	38.9167	-78.8167			D.R. Smith	USNM	17	5	2002	3	6	2002		adult	Syrphidae	Sphecomyia	vittata	male			pinned	Eristalinae	Wiedemann,1830
USNM_ENT1028943	Nearctic	U.S.A.	West Virginia	Hardy Co., 3mi NE Mathias	38.9167	-78.8167			D.R. Smith	USNM	4	4	2006	10	5	2006		adult	Syrphidae	Sphecomyia	vittata	male			pinned	Eristalinae	Wiedemann,1830
USNM_ENT248580	Nearctic	U.S.A.	West Virginia	Hardy Co., Strodderman [Strawderman] Hollow Road, nr. Mathias	38.9025	-78.8812			T.J. Henry Coll.	USNM	29	4	1990	29	4	1990		adult	Syrphidae	Sphecomyia	vittata				pinned	Eristalinae	Wiedemann,1830
INHS_Insect_Collection777013	Nearctic	U.S.A.	Wisconsin	Oneida Co., Minocqua	45.8706	-89.7089			D.W. Webb	INHS	26	5	1978	26	5	1978	on Prunus	adult	Syrphidae	Sphecomyia	vittata	male			pinned	Eristalinae	Wiedemann,1830
KMM0881	Nearctic	U.S.A.	Wisconsin	Madison	43.0731	-89.4012				MEMU	30	5	1932	30	5	1932		adult	Syrphidae	Sphecomyia	vittata	female			pinned	Eristalinae	Wiedemann,1830
KMM0884	Nearctic	U.S.A.	Wisconsin	Jackson Co., N Settlement road 5.5 mi. NE Millston	44.2631	-90.5767			M. D. Dean	WIRC	0	6	1995	0	6	1995		adult	Syrphidae	Sphecomyia	vittata	female		Lindgren flight trap; Date ”31.vi.1995”	pinned	Eristalinae	Wiedemann,1830
KMM0887	Nearctic	U.S.A.	Wisconsin	Gays Mills	43.3175	-90.8448			J.A. Callenbach, Jr.	WIRC	27	7	1932	27	7	1932		adult	Syrphidae	Sphecomyia	vittata	male+female			pinned	Eristalinae	Wiedemann,1830
KMM2007	Nearctic	U.S.A.								NMW								adult	Syrphidae	Sphecomyia	vittata		Lectotype	Unique # not on pin	pinned	Eristalinae	Wiedemann,1830
CNC_Diptera91438	Nearctic	U.S.A.	Arizona	Apache Co., Alpine	33.8481	-109.143	2438	2438	R.F. Sternitzky	CNC	3	7	1966	3	7	1966		adult	Syrphidae	Sphecomyia	weismani	male			pinned	Eristalinae	Moran,2018
CNC_Diptera91439	Nearctic	U.S.A.	Arizona	Apache Co., Alpine	33.8481	-109.143	2438	2438	R.F. Sternitzky	CNC	27	6	1966	27	6	1966		adult	Syrphidae	Sphecomyia	weismani	female			pinned	Eristalinae	Moran,2018
CNC_Diptera91440	Nearctic	U.S.A.	Arizona	Greenlee Co., Hannagan Meadows	33.6392	-109.326	2743	2743	R.F. Sternitzky	CNC	1	7	1966	1	7	1966		adult	Syrphidae	Sphecomyia	weismani	male			pinned	Eristalinae	Moran,2018
CNC_Diptera91441	Nearctic	U.S.A.	Arizona	Apache Co., McNary	34.0719	-109.855	2225	2225	R.F. Sternitzky	CNC	5	7	1966	5	7	1966		adult	Syrphidae	Sphecomyia	weismani	female			pinned	Eristalinae	Moran,2018
CNC_Diptera91442	Nearctic	U.S.A.	Arizona	Apache Co., McNary	34.0719	-109.855	2225	2225	R.F. Sternitzky	USNM	5	7	1966	5	7	1966		adult	Syrphidae	Sphecomyia	weismani	female			pinned	Eristalinae	Moran,2018
CNC_Diptera91443	Nearctic	U.S.A.	Arizona	Cochise Co., Parker Canyon, Huachuca Mountains	31.4278	-110.452	1585	1585	R.F. Sternitzky	CNC	25	6	1966	25	6	1966		adult	Syrphidae	Sphecomyia	weismani	female			pinned	Eristalinae	Moran,2018
